# Supplementary material for: Comprehensive assessment of a nationwide simulation-based course for artificial life support
Source: PLoS One. 2021 Oct 7;16(10):e0257162. doi: 10.1371/journal.pone.0257162 (PMC8496826; doi:10.1371/journal.pone.0257162)
Supplement: S6 File — (XLSX) [file pone.0257162.s006.xlsx]

## Sheet: Demographics
Record	Please identify your sex (Płeć)	What is your age group? (Wiek?)	What is your medical specialty? (Specjalność medyczna)	What setting do you work in? (W jakiej instytucji pracujesz?)	What is your typical patient age group? (Jaka grupa pacjentów jest leczona w Twojej instytucji?)	Which modes of ECMO are available are your hospital? (Jakiego rodzaju terapie ECMO są stosowane w Twojej instytucji?)	Which ECMO pump system does your center utilize? (Które urządzenia są dostępne w Twojej instytucji?)	How does your hospital handle patients requiring ECMO support? (W jakim obszarze Twoja instytucja może proponować techniki pozaustrojowe ECMO?)
1	Male (mężczyzna)	31-40 years	Other (inne)	Academic Hospital (Szpital akademicki)	Adult (dorośli)	VV	Maquet Rotaflow	Can cannulate and care for ECMO patients (możliwość kaniulacji i prowadzenia terapii)
2	Female (kobieta)	21-30 years	Physician - in trainee (lekarz stażysta, rezydent)	Community Hospital (Szpital publiczny)	Adult (dorośli)	Both VV & VA (obie VV i VA)	Maquet Cardiohlep	Can cannulate and care for ECMO patients (możliwość kaniulacji i prowadzenia terapii)
3	Female (kobieta)	31-40 years	Physician - Anesthesiologist (lekarz anestezjolog)	Academic Hospital (Szpital akademicki)	Adult (dorośli)	Both VV & VA (obie VV i VA)	Maquet Cardiohlep	Can cannulate and care for ECMO patients (możliwość kaniulacji i prowadzenia terapii)
4	Male (mężczyzna)	31-40 years	Physician - Cardiac Surgeon (lekarz kardiochirurg)	Community Hospital (Szpital publiczny)	Adult (dorośli)	Both VV & VA (obie VV i VA)	Maquet Rotaflow	Can cannulate and care for ECMO patients (możliwość kaniulacji i prowadzenia terapii)
5	Male (mężczyzna)	31-40 years	Physician - Cardiac Surgeon (lekarz kardiochirurg)	Community Hospital (Szpital publiczny)	Adult (dorośli)	Both VV & VA (obie VV i VA)	Maquet Cardiohlep	Can cannulate and care for ECMO patients (możliwość kaniulacji i prowadzenia terapii)
6	Male (mężczyzna)	31-40 years	Physician - Anesthesiologist (lekarz anestezjolog)	Academic Hospital (Szpital akademicki)	Adult (dorośli)	None (żadna)	None (żadne)	Can cannulate and care for ECMO patients (możliwość kaniulacji i prowadzenia terapii)
7	Female (kobieta)	21-30 years	Physician - Anesthesiologist (lekarz anestezjolog)	Academic Hospital (Szpital akademicki)	Adult (dorośli)	None (żadna)	None (żadne)	No ability to cannulate or refer for ECMO (brak możliwości kaniulacji i przekazania do ośrodka referencyjnego)
8	Male (mężczyzna)	31-40 years	Physician - Vascular Surgeon (lekarz chirurg naczyniowy)	Academic Hospital (Szpital akademicki)	Pediatric (dzieci)	Both VV & VA (obie VV i VA)	Maquet Rotaflow	Can cannulate and care for ECMO patients (możliwość kaniulacji i prowadzenia terapii)
9	Female (kobieta)	31-40 years	Physician - Cardiac Surgeon (lekarz kardiochirurg)	Academic Hospital (Szpital akademicki)	Adult (dorośli)	Both VV & VA (obie VV i VA)	Maquet Rotaflow	Can cannulate and care for ECMO patients (możliwość kaniulacji i prowadzenia terapii)
10	Male (mężczyzna)	31-40 years	Physician - Anesthesiologist (lekarz anestezjolog)	Academic Hospital (Szpital akademicki)	Pediatric (dzieci), Adult (dorośli)	None (żadna)	None (żadne)	No ability to cannulate for ECMO but can refer to outside institutions -(brak możliwości kaniulacji z możliwości ą przekazania do ośrodka referencyjnego)
11	Male (mężczyzna)	31-40 years	Physician - in trainee (lekarz stażysta, rezydent)	Academic Hospital (Szpital akademicki)	Pediatric (dzieci), Neonatal (noworodki), Adult (dorośli)	Both VV & VA (obie VV i VA)	Sorin Revolution	Can cannulate patients onto ECMO but then refer to outside institutions (możliwość kaniulacji i przekazania do ośrodka referencyjnego)
12	Female (kobieta)	21-30 years	Physician - in trainee (lekarz stażysta, rezydent)	Academic Hospital (Szpital akademicki)	Adult (dorośli)	Both VV & VA (obie VV i VA)	Maquet Cardiohlep	Can cannulate and care for ECMO patients (możliwość kaniulacji i prowadzenia terapii)
13	Male (mężczyzna)	31-40 years	Physician - Anesthesiologist (lekarz anestezjolog)	Community Hospital (Szpital publiczny)	Adult (dorośli)	None (żadna)	None (żadne)	Can cannulate patients onto ECMO but then refer to outside institutions (możliwość kaniulacji i przekazania do ośrodka referencyjnego)
14	Male (mężczyzna)	41-50 years	Physician - Cardiologist (lekarz kardiolog)	Community Hospital (Szpital publiczny)	Adult (dorośli)	None (żadna)	None (żadne)	No ability to cannulate for ECMO but can refer to outside institutions -(brak możliwości kaniulacji z możliwości ą przekazania do ośrodka referencyjnego)
15	Female (kobieta)	41-50 years	Physician - Anesthesiologist (lekarz anestezjolog)	Community Hospital (Szpital publiczny)	Adult (dorośli)	None (żadna)	None (żadne)	No ability to cannulate for ECMO but can refer to outside institutions -(brak możliwości kaniulacji z możliwości ą przekazania do ośrodka referencyjnego)
16	Male (mężczyzna)	31-40 years	Physician - Anesthesiologist (lekarz anestezjolog)	Community Hospital (Szpital publiczny)	Adult (dorośli)	None (żadna)	None (żadne)	No ability to cannulate or refer for ECMO (brak możliwości kaniulacji i przekazania do ośrodka referencyjnego)
17	Female (kobieta)	21-30 years	Physician - in trainee (lekarz stażysta, rezydent)	Academic Hospital (Szpital akademicki)	Adult (dorośli)	None (żadna)	None (żadne)	No ability to cannulate for ECMO but can refer to outside institutions -(brak możliwości kaniulacji z możliwości ą przekazania do ośrodka referencyjnego)
18	Female (kobieta)	41-50 years	Physician - Intensivist (lekarz intensywista lub specjalista medycyny ratunkowej)	Community Hospital (Szpital publiczny)	Adult (dorośli)	None (żadna)	None (żadne)	No ability to cannulate for ECMO but can refer to outside institutions -(brak możliwości kaniulacji z możliwości ą przekazania do ośrodka referencyjnego)
19	Male (mężczyzna)	41-50 years	Physician - Intensivist (lekarz intensywista lub specjalista medycyny ratunkowej)	Other (inne)	Pediatric (dzieci), Neonatal (noworodki), Adult (dorośli)	Both VV & VA (obie VV i VA)	Maquet Cardiohlep	No ability to cannulate for ECMO but can refer to outside institutions -(brak możliwości kaniulacji z możliwości ą przekazania do ośrodka referencyjnego)
20	Female (kobieta)	31-40 years	Physician - Cardiologist (lekarz kardiolog)	Academic Hospital (Szpital akademicki)	Adult (dorośli)	Both VV & VA (obie VV i VA)	Maquet Cardiohlep	Can cannulate and care for ECMO patients (możliwość kaniulacji i prowadzenia terapii)
21	Male (mężczyzna)	31-40 years	Physician - Intensivist (lekarz intensywista lub specjalista medycyny ratunkowej)	Community Hospital (Szpital publiczny)	Pediatric (dzieci)	None (żadna)	None (żadne)	No ability to cannulate or refer for ECMO (brak możliwości kaniulacji i przekazania do ośrodka referencyjnego)
22	Female (kobieta)	51-60 years	Physician - Anesthesiologist (lekarz anestezjolog)	Academic Hospital (Szpital akademicki)	Pediatric (dzieci), Neonatal (noworodki)	Both VV & VA (obie VV i VA)	Maquet Rotaflow	Can cannulate and care for ECMO patients (możliwość kaniulacji i prowadzenia terapii)
23	Male (mężczyzna)	31-40 years	Physician - Cardiologist (lekarz kardiolog)	Community Hospital (Szpital publiczny)	Adult (dorośli)	Both VV & VA (obie VV i VA)	Maquet Rotaflow	Can cannulate and care for ECMO patients (możliwość kaniulacji i prowadzenia terapii)
24	Male (mężczyzna)	41-50 years	Physician - Cardiologist (lekarz kardiolog)	Community Hospital (Szpital publiczny)	Adult (dorośli)	Both VV & VA (obie VV i VA)	Maquet Rotaflow	Can cannulate and care for ECMO patients (możliwość kaniulacji i prowadzenia terapii)
25	Male (mężczyzna)	21-30 years	Physician - in trainee (lekarz stażysta, rezydent)	Community Hospital (Szpital publiczny)	Adult (dorośli)	Both VV & VA (obie VV i VA)	None (żadne)	Can cannulate and care for ECMO patients (możliwość kaniulacji i prowadzenia terapii)
26	Male (mężczyzna)	31-40 years	Physician - Anesthesiologist (lekarz anestezjolog)	Academic Hospital (Szpital akademicki)	Adult (dorośli)	Both VV & VA (obie VV i VA)	Maquet Cardiohlep	Can cannulate and care for ECMO patients (możliwość kaniulacji i prowadzenia terapii)
27	Female (kobieta)	31-40 years	Physician - Anesthesiologist (lekarz anestezjolog)	Community Hospital (Szpital publiczny)	Adult (dorośli)	Both VV & VA (obie VV i VA)	None (żadne)	No ability to cannulate or refer for ECMO (brak możliwości kaniulacji i przekazania do ośrodka referencyjnego)
28	Male (mężczyzna)	31-40 years	Physician - Anesthesiologist (lekarz anestezjolog)	Community Hospital (Szpital publiczny)	Adult (dorośli)	Both VV & VA (obie VV i VA)	None (żadne)	Can cannulate and care for ECMO patients (możliwość kaniulacji i prowadzenia terapii)
29	Male (mężczyzna)	31-40 years	Physician - Cardiologist (lekarz kardiolog)	Community Hospital (Szpital publiczny)	Adult (dorośli)	None (żadna)	None (żadne)	Can cannulate and care for ECMO patients (możliwość kaniulacji i prowadzenia terapii)
30	Male (mężczyzna)	21-30 years	Physician - in trainee (lekarz stażysta, rezydent)	Community Hospital (Szpital publiczny)	Adult (dorośli)	Both VV & VA (obie VV i VA)	Sorin Revolution	Can cannulate and care for ECMO patients (możliwość kaniulacji i prowadzenia terapii)
31	Female (kobieta)	31-40 years	Physician - Cardiologist (lekarz kardiolog)	Community Hospital (Szpital publiczny)	Adult (dorośli)	VA	None (żadne)	Can cannulate patients onto ECMO but then refer to outside institutions (możliwość kaniulacji i przekazania do ośrodka referencyjnego)
32	Male (mężczyzna)	31-40 years	Physician - Anesthesiologist (lekarz anestezjolog)	Government Hospital (Szpital resortowy)	Adult (dorośli)	Both VV & VA (obie VV i VA)	Maquet Cardiohlep	Can cannulate and care for ECMO patients (możliwość kaniulacji i prowadzenia terapii)
33	Female (kobieta)	31-40 years	Physician - Anesthesiologist (lekarz anestezjolog)	Other (inne)	Adult (dorośli)	None (żadna)	None (żadne)	No ability to cannulate for ECMO but can refer to outside institutions -(brak możliwości kaniulacji z możliwości ą przekazania do ośrodka referencyjnego)
34	Male (mężczyzna)	41-50 years	Physician - Anesthesiologist (lekarz anestezjolog)	Other (inne)	Pediatric (dzieci), Adult (dorośli)	VV	Maquet Cardiohlep	No ability to cannulate for ECMO but can refer to outside institutions -(brak możliwości kaniulacji z możliwości ą przekazania do ośrodka referencyjnego)
35	Male (mężczyzna)	41-50 years	Physician - Intensivist (lekarz intensywista lub specjalista medycyny ratunkowej)	Community Hospital (Szpital publiczny)	Pediatric (dzieci), Adult (dorośli)	None (żadna)	None (żadne)	Can cannulate patients onto ECMO but then refer to outside institutions (możliwość kaniulacji i przekazania do ośrodka referencyjnego)
36	Male (mężczyzna)	51-60 years	Physician - Intensivist (lekarz intensywista lub specjalista medycyny ratunkowej)	Academic Hospital (Szpital akademicki)	Pediatric (dzieci), Neonatal (noworodki), Adult (dorośli)	VV	Maquet Cardiohlep	Can cannulate and care for ECMO patients (możliwość kaniulacji i prowadzenia terapii)
37	Male (mężczyzna)	51-60 years	Physician - Trauma Surgeon (lekarz chirurg urazowy)	Other (inne)	Pediatric (dzieci), Neonatal (noworodki), Adult (dorośli)	None (żadna)	None (żadne)	No ability to cannulate or refer for ECMO (brak możliwości kaniulacji i przekazania do ośrodka referencyjnego)
38	Female (kobieta)	31-40 years	Physician - in trainee (lekarz stażysta, rezydent)	Community Hospital (Szpital publiczny)	Adult (dorośli)	None (żadna)	None (żadne)	No ability to cannulate or refer for ECMO (brak możliwości kaniulacji i przekazania do ośrodka referencyjnego)
39	Male (mężczyzna)	51-60 years	Physician - Intensivist (lekarz intensywista lub specjalista medycyny ratunkowej)	Other (inne)	Pediatric (dzieci), Neonatal (noworodki), Adult (dorośli)	Both VV & VA (obie VV i VA)	None (żadne)	No ability to cannulate for ECMO but can refer to outside institutions -(brak możliwości kaniulacji z możliwości ą przekazania do ośrodka referencyjnego)
40	Male (mężczyzna)	31-40 years	Physician - Intensivist (lekarz intensywista lub specjalista medycyny ratunkowej)	Community Hospital (Szpital publiczny)	Adult (dorośli)	None (żadna)	None (żadne)	Can cannulate patients onto ECMO but then refer to outside institutions (możliwość kaniulacji i przekazania do ośrodka referencyjnego)
41	Male (mężczyzna)	31-40 years	Physician - Intensivist (lekarz intensywista lub specjalista medycyny ratunkowej)	Community Hospital (Szpital publiczny)	Pediatric (dzieci)	None (żadna)	None (żadne)	No ability to cannulate for ECMO but can refer to outside institutions -(brak możliwości kaniulacji z możliwości ą przekazania do ośrodka referencyjnego)
42	Male (mężczyzna)	51-60 years	Physician - Intensivist (lekarz intensywista lub specjalista medycyny ratunkowej)	Other (inne)	Adult (dorośli)	None (żadna)	None (żadne)	No ability to cannulate for ECMO but can refer to outside institutions -(brak możliwości kaniulacji z możliwości ą przekazania do ośrodka referencyjnego)
43	Male (mężczyzna)	31-40 years	Physician - Anesthesiologist (lekarz anestezjolog)	Community Hospital (Szpital publiczny)	Adult (dorośli)	None (żadna)	None (żadne)	Can cannulate patients onto ECMO but then refer to outside institutions (możliwość kaniulacji i przekazania do ośrodka referencyjnego)
44	Male (mężczyzna)	31-40 years	Physician - Intensivist (lekarz intensywista lub specjalista medycyny ratunkowej)	Academic Hospital (Szpital akademicki)	Adult (dorośli)	Both VV & VA (obie VV i VA)	Maquet Rotaflow	Can cannulate and care for ECMO patients (możliwość kaniulacji i prowadzenia terapii)
45	Female (kobieta)	31-40 years	Physician - Anesthesiologist (lekarz anestezjolog)	Academic Hospital (Szpital akademicki)	Pediatric (dzieci)	VA	Maquet Cardiohlep	Can cannulate and care for ECMO patients (możliwość kaniulacji i prowadzenia terapii)
46	Male (mężczyzna)	21-30 years	Physician - in trainee (lekarz stażysta, rezydent)	Academic Hospital (Szpital akademicki)	Adult (dorośli)	None (żadna)	None (żadne)	No ability to cannulate for ECMO but can refer to outside institutions -(brak możliwości kaniulacji z możliwości ą przekazania do ośrodka referencyjnego)
47	Male (mężczyzna)	41-50 years	Physician - Anesthesiologist (lekarz anestezjolog)	Academic Hospital (Szpital akademicki)	Adult (dorośli)	Both VV & VA (obie VV i VA)	Maquet Cardiohlep	Can cannulate and care for ECMO patients (możliwość kaniulacji i prowadzenia terapii)
48	Male (mężczyzna)	41-50 years	Physician - Cardiologist (lekarz kardiolog)	Academic Hospital (Szpital akademicki)	Adult (dorośli)	None (żadna)	Maquet Cardiohlep	No ability to cannulate for ECMO but can refer to outside institutions -(brak możliwości kaniulacji z możliwości ą przekazania do ośrodka referencyjnego)
49	Female (kobieta)	31-40 years	Physician - Anesthesiologist (lekarz anestezjolog)	Government Hospital (Szpital resortowy)	Adult (dorośli)	Both VV & VA (obie VV i VA)	Maquet Cardiohlep	Can cannulate and care for ECMO patients (możliwość kaniulacji i prowadzenia terapii)
50	Female (kobieta)	31-40 years	Physician - Anesthesiologist (lekarz anestezjolog)	Community Hospital (Szpital publiczny)	Adult (dorośli)	None (żadna)	None (żadne)	Can cannulate patients onto ECMO but then refer to outside institutions (możliwość kaniulacji i przekazania do ośrodka referencyjnego)
51	Female (kobieta)	41-50 years	Physician - Anesthesiologist (lekarz anestezjolog)	Community Hospital (Szpital publiczny)	Adult (dorośli)	None (żadna)	Maquet Rotaflow	Can cannulate patients onto ECMO but then refer to outside institutions (możliwość kaniulacji i przekazania do ośrodka referencyjnego)
52	Male (mężczyzna)	41-50 years	Physician - Anesthesiologist (lekarz anestezjolog)	Government Hospital (Szpital resortowy)	Adult (dorośli)	Both VV & VA (obie VV i VA)	Maquet Rotaflow	Can cannulate and care for ECMO patients (możliwość kaniulacji i prowadzenia terapii)
53	Male (mężczyzna)	51-60 years	Other (inne)	Other (inne)	Pediatric (dzieci), Neonatal (noworodki), Adult (dorośli)	None (żadna)	None (żadne)	Can cannulate patients onto ECMO but then refer to outside institutions (możliwość kaniulacji i przekazania do ośrodka referencyjnego)
54	Female (kobieta)	31-40 years	Physician - Anesthesiologist (lekarz anestezjolog)	Community Hospital (Szpital publiczny)	Adult (dorośli)	None (żadna)	None (żadne)	No ability to cannulate for ECMO but can refer to outside institutions -(brak możliwości kaniulacji z możliwości ą przekazania do ośrodka referencyjnego)
55	Male (mężczyzna)	31-40 years	Physician - in trainee (lekarz stażysta, rezydent)	Academic Hospital (Szpital akademicki)	Adult (dorośli)	Both VV & VA (obie VV i VA)	Maquet Rotaflow	Can cannulate and care for ECMO patients (możliwość kaniulacji i prowadzenia terapii)
56	Female (kobieta)	41-50 years	Physician - Anesthesiologist (lekarz anestezjolog)	Government Hospital (Szpital resortowy)	Adult (dorośli)	Both VV & VA (obie VV i VA)	Maquet Rotaflow	Can cannulate and care for ECMO patients (możliwość kaniulacji i prowadzenia terapii)
57	Male (mężczyzna)	41-50 years	Physician - Cardiac Surgeon (lekarz kardiochirurg)	Government Hospital (Szpital resortowy)	Adult (dorośli)	Both VV & VA (obie VV i VA)	Maquet Rotaflow	Can cannulate and care for ECMO patients (możliwość kaniulacji i prowadzenia terapii)
58	Male (mężczyzna)	41-50 years	Physician - Anesthesiologist (lekarz anestezjolog)	Academic Hospital (Szpital akademicki)	Adult (dorośli)	Both VV & VA (obie VV i VA)	Maquet Cardiohlep	Can cannulate patients onto ECMO but then refer to outside institutions (możliwość kaniulacji i przekazania do ośrodka referencyjnego)
59	Male (mężczyzna)	31-40 years	Physician - Intensivist (lekarz intensywista lub specjalista medycyny ratunkowej)	Community Hospital (Szpital publiczny)	Adult (dorośli)	VV	Xenios Fresenius	Can cannulate and care for ECMO patients (możliwość kaniulacji i prowadzenia terapii)
60	Male (mężczyzna)	31-40 years	Physician - Anesthesiologist (lekarz anestezjolog)	Community Hospital (Szpital publiczny)	Adult (dorośli)	None (żadna)	Xenios Fresenius	No ability to cannulate for ECMO but can refer to outside institutions -(brak możliwości kaniulacji z możliwości ą przekazania do ośrodka referencyjnego)
61	Female (kobieta)	31-40 years	Physician - Anesthesiologist (lekarz anestezjolog)	Academic Hospital (Szpital akademicki)	Pediatric (dzieci)	Both VV & VA (obie VV i VA)	Maquet Rotaflow	Can cannulate and care for ECMO patients (możliwość kaniulacji i prowadzenia terapii)
62	Male (mężczyzna)	31-40 years	Physician - in trainee (lekarz stażysta, rezydent)	Community Hospital (Szpital publiczny)	Adult (dorośli)	None (żadna)	None (żadne)	No ability to cannulate or refer for ECMO (brak możliwości kaniulacji i przekazania do ośrodka referencyjnego)
63	Female (kobieta)	21-30 years	Physician - in trainee (lekarz stażysta, rezydent)	Government Hospital (Szpital resortowy)	Adult (dorośli)	None (żadna)	None (żadne)	No ability to cannulate for ECMO but can refer to outside institutions -(brak możliwości kaniulacji z możliwości ą przekazania do ośrodka referencyjnego)
64	Male (mężczyzna)	31-40 years	Physician - Cardiologist (lekarz kardiolog)	Academic Hospital (Szpital akademicki)	Adult (dorośli)	Both VV & VA (obie VV i VA)	Maquet Cardiohlep	Can cannulate and care for ECMO patients (możliwość kaniulacji i prowadzenia terapii)
65	Male (mężczyzna)	41-50 years	Physician - Anesthesiologist (lekarz anestezjolog)	Academic Hospital (Szpital akademicki)	Adult (dorośli)	Both VV & VA (obie VV i VA)	Maquet Cardiohlep	Can cannulate and care for ECMO patients (możliwość kaniulacji i prowadzenia terapii)
66	Male (mężczyzna)	41-50 years	Physician - Cardiac Surgeon (lekarz kardiochirurg)	Community Hospital (Szpital publiczny)	Adult (dorośli)	Both VV & VA (obie VV i VA)	Sorin Revolution	Can cannulate and care for ECMO patients (możliwość kaniulacji i prowadzenia terapii)
67	Male (mężczyzna)	41-50 years	Physician - Intensivist (lekarz intensywista lub specjalista medycyny ratunkowej)	Other (inne)	Adult (dorośli)	VV	Maquet Cardiohlep	No ability to cannulate for ECMO but can refer to outside institutions -(brak możliwości kaniulacji z możliwości ą przekazania do ośrodka referencyjnego)
68	Male (mężczyzna)	31-40 years	Physician - Anesthesiologist (lekarz anestezjolog)	Academic Hospital (Szpital akademicki)	Adult (dorośli)	VV	Maquet Cardiohlep	Can cannulate and care for ECMO patients (możliwość kaniulacji i prowadzenia terapii)
69	Female (kobieta)	31-40 years	Physician - Anesthesiologist (lekarz anestezjolog)	Academic Hospital (Szpital akademicki)	Adult (dorośli)	Both VV & VA (obie VV i VA)	Maquet Rotaflow	Can cannulate and care for ECMO patients (możliwość kaniulacji i prowadzenia terapii)
70	Male (mężczyzna)	31-40 years	Physician - Anesthesiologist (lekarz anestezjolog)	Academic Hospital (Szpital akademicki)	Adult (dorośli)	VV	Xenios Fresenius	Can cannulate and care for ECMO patients (możliwość kaniulacji i prowadzenia terapii)
71	Female (kobieta)	51-60 years	Physician - Anesthesiologist (lekarz anestezjolog)	Academic Hospital (Szpital akademicki)	Adult (dorośli)	Both VV & VA (obie VV i VA)	None (żadne)	Can cannulate and care for ECMO patients (możliwość kaniulacji i prowadzenia terapii)
72	Female (kobieta)	51-60 years	Physician - Anesthesiologist (lekarz anestezjolog)	Academic Hospital (Szpital akademicki)	Pediatric (dzieci), Neonatal (noworodki), Adult (dorośli)	Both VV & VA (obie VV i VA)	Maquet Rotaflow	Can cannulate and care for ECMO patients (możliwość kaniulacji i prowadzenia terapii)
73	Female (kobieta)	31-40 years	Physician - Anesthesiologist (lekarz anestezjolog)	Academic Hospital (Szpital akademicki)	Pediatric (dzieci), Neonatal (noworodki), Adult (dorośli)	Both VV & VA (obie VV i VA)	Maquet Cardiohlep	Can cannulate and care for ECMO patients (możliwość kaniulacji i prowadzenia terapii)
74	Female (kobieta)	31-40 years	Physician - Anesthesiologist (lekarz anestezjolog)	Academic Hospital (Szpital akademicki)	Adult (dorośli)	Both VV & VA (obie VV i VA)	Maquet Cardiohlep	Can cannulate and care for ECMO patients (możliwość kaniulacji i prowadzenia terapii)
75	Male (mężczyzna)	>60 years	Other (inne)	Other (inne)	Adult (dorośli)	Both VV & VA (obie VV i VA)	Xenios Fresenius	Can cannulate and care for ECMO patients (możliwość kaniulacji i prowadzenia terapii)
76	Male (mężczyzna)	31-40 years	Physician - Anesthesiologist (lekarz anestezjolog)	Community Hospital (Szpital publiczny)	Adult (dorośli)	None (żadna)	Xenios Fresenius	Can cannulate and care for ECMO patients (możliwość kaniulacji i prowadzenia terapii)
77	Female (kobieta)	31-40 years	Physician - in trainee (lekarz stażysta, rezydent)	Community Hospital (Szpital publiczny)	Pediatric (dzieci), Neonatal (noworodki)	VA	Maquet Rotaflow	Can cannulate and care for ECMO patients (możliwość kaniulacji i prowadzenia terapii)
78	Male (mężczyzna)	31-40 years	Physician - Anesthesiologist (lekarz anestezjolog)	Academic Hospital (Szpital akademicki)	Adult (dorośli)	VV	Maquet Cardiohlep	Can cannulate and care for ECMO patients (możliwość kaniulacji i prowadzenia terapii)
79	Male (mężczyzna)	21-30 years	Physician - in trainee (lekarz stażysta, rezydent)	Academic Hospital (Szpital akademicki)	Pediatric (dzieci), Neonatal (noworodki), Adult (dorośli)	None (żadna)	None (żadne)	No ability to cannulate for ECMO but can refer to outside institutions -(brak możliwości kaniulacji z możliwości ą przekazania do ośrodka referencyjnego)
80	Female (kobieta)	31-40 years	Physician - in trainee (lekarz stażysta, rezydent)	Academic Hospital (Szpital akademicki)	Adult (dorośli)	VV	Xenios Fresenius	Can cannulate and care for ECMO patients (możliwość kaniulacji i prowadzenia terapii)
81	Female (kobieta)	41-50 years	Physician - Anesthesiologist (lekarz anestezjolog)	Academic Hospital (Szpital akademicki)	Adult (dorośli)	VV	Maquet Cardiohlep	Can cannulate and care for ECMO patients (możliwość kaniulacji i prowadzenia terapii)
82	Female (kobieta)	51-60 years	Physician - Intensivist (lekarz intensywista lub specjalista medycyny ratunkowej)	Academic Hospital (Szpital akademicki)	Adult (dorośli)	VV	Maquet Rotaflow	Can cannulate and care for ECMO patients (możliwość kaniulacji i prowadzenia terapii)
83	Male (mężczyzna)	31-40 years	Physician - Anesthesiologist (lekarz anestezjolog)	Community Hospital (Szpital publiczny)	Adult (dorośli)	VV	Xenios Fresenius	Can cannulate and care for ECMO patients (możliwość kaniulacji i prowadzenia terapii)
84	Female (kobieta)	41-50 years	Physician - Anesthesiologist (lekarz anestezjolog)	Academic Hospital (Szpital akademicki)	Adult (dorośli)	VV	Maquet Rotaflow	Can cannulate and care for ECMO patients (możliwość kaniulacji i prowadzenia terapii)
85	Female (kobieta)	51-60 years	Physician - Anesthesiologist (lekarz anestezjolog)	Academic Hospital (Szpital akademicki)	Adult (dorośli)	VV	Maquet Cardiohlep	Can cannulate and care for ECMO patients (możliwość kaniulacji i prowadzenia terapii)
86	Female (kobieta)	51-60 years	Physician - Anesthesiologist (lekarz anestezjolog)	Academic Hospital (Szpital akademicki)	Adult (dorośli)	VV	Maquet Rotaflow	Can cannulate and care for ECMO patients (możliwość kaniulacji i prowadzenia terapii)
87	Female (kobieta)	41-50 years	Physician - Anesthesiologist (lekarz anestezjolog)	Government Hospital (Szpital resortowy)	Adult (dorośli)	Both VV & VA (obie VV i VA)	Sorin Revolution	Can cannulate and care for ECMO patients (możliwość kaniulacji i prowadzenia terapii)
88	Male (mężczyzna)	51-60 years	Physician - Intensivist (lekarz intensywista lub specjalista medycyny ratunkowej)	Community Hospital (Szpital publiczny)	Adult (dorośli)	VV	Maquet Cardiohlep	Can cannulate and care for ECMO patients (możliwość kaniulacji i prowadzenia terapii)
89	Female (kobieta)	31-40 years	Physician - Anesthesiologist (lekarz anestezjolog)	Academic Hospital (Szpital akademicki)	Adult (dorośli)	VV	Maquet Rotaflow	Can cannulate and care for ECMO patients (możliwość kaniulacji i prowadzenia terapii)
90	Male (mężczyzna)	21-30 years	Physician - in trainee (lekarz stażysta, rezydent)	Academic Hospital (Szpital akademicki)	Adult (dorośli)	Both VV & VA (obie VV i VA)	Maquet Rotaflow	Can cannulate and care for ECMO patients (możliwość kaniulacji i prowadzenia terapii)
91	Female (kobieta)	31-40 years	Physician - Anesthesiologist (lekarz anestezjolog)	Government Hospital (Szpital resortowy)	Adult (dorośli)	VV	Maquet Rotaflow	Can cannulate and care for ECMO patients (możliwość kaniulacji i prowadzenia terapii)
92	Female (kobieta)	31-40 years	Physician - in trainee (lekarz stażysta, rezydent)	Academic Hospital (Szpital akademicki)	Adult (dorośli)	Both VV & VA (obie VV i VA)	Maquet Rotaflow	Can cannulate and care for ECMO patients (możliwość kaniulacji i prowadzenia terapii)
93	Male (mężczyzna)	21-30 years	Physician - in trainee (lekarz stażysta, rezydent)	Academic Hospital (Szpital akademicki)	Adult (dorośli)	Both VV & VA (obie VV i VA)	Xenios Fresenius	Can cannulate and care for ECMO patients (możliwość kaniulacji i prowadzenia terapii)
94	Male (mężczyzna)	31-40 years	Physician - Anesthesiologist (lekarz anestezjolog)	Community Hospital (Szpital publiczny)	Adult (dorośli)	VV	Maquet Cardiohlep	Can cannulate and care for ECMO patients (możliwość kaniulacji i prowadzenia terapii)
95	Female (kobieta)	41-50 years	Physician - Anesthesiologist (lekarz anestezjolog)	Community Hospital (Szpital publiczny)	Adult (dorośli)	VV	Xenios Fresenius	Can cannulate and care for ECMO patients (możliwość kaniulacji i prowadzenia terapii)
96	Male (mężczyzna)	41-50 years	Physician - Intensivist (lekarz intensywista lub specjalista medycyny ratunkowej)	Community Hospital (Szpital publiczny)	Adult (dorośli)	None (żadna)	None (żadne)	Can cannulate patients onto ECMO but then refer to outside institutions (możliwość kaniulacji i przekazania do ośrodka referencyjnego)
97	Female (kobieta)	31-40 years	Physician - Anesthesiologist (lekarz anestezjolog)	Community Hospital (Szpital publiczny)	Adult (dorośli)	Both VV & VA (obie VV i VA)	Maquet Rotaflow	Can cannulate and care for ECMO patients (możliwość kaniulacji i prowadzenia terapii)
98	Female (kobieta)	31-40 years	Physician - Anesthesiologist (lekarz anestezjolog)	Academic Hospital (Szpital akademicki)	Adult (dorośli)	Both VV & VA (obie VV i VA)	Maquet Rotaflow	Can cannulate and care for ECMO patients (możliwość kaniulacji i prowadzenia terapii)
99	Male (mężczyzna)	51-60 years	Physician - Cardiac Surgeon (lekarz kardiochirurg)	Community Hospital (Szpital publiczny)	Pediatric (dzieci), Adult (dorośli)	Both VV & VA (obie VV i VA)	Xenios Fresenius	Can cannulate and care for ECMO patients (możliwość kaniulacji i prowadzenia terapii)
100	Male (mężczyzna)	31-40 years	Physician - Intensivist (lekarz intensywista lub specjalista medycyny ratunkowej)	Academic Hospital (Szpital akademicki)	Adult (dorośli)	Both VV & VA (obie VV i VA)	Maquet Cardiohlep	Can cannulate and care for ECMO patients (możliwość kaniulacji i prowadzenia terapii)
101	Female (kobieta)	31-40 years	Physician - Anesthesiologist (lekarz anestezjolog)	Academic Hospital (Szpital akademicki)	Adult (dorośli)	Both VV & VA (obie VV i VA)	Maquet Cardiohlep	Can cannulate and care for ECMO patients (możliwość kaniulacji i prowadzenia terapii)
102	Male (mężczyzna)	41-50 years	Physician - Intensivist (lekarz intensywista lub specjalista medycyny ratunkowej)	Academic Hospital (Szpital akademicki)	Adult (dorośli)	VV	Maquet Cardiohlep	Can cannulate and care for ECMO patients (możliwość kaniulacji i prowadzenia terapii)
103	Male (mężczyzna)	41-50 years	Physician - Cardiologist (lekarz kardiolog)	Academic Hospital (Szpital akademicki)	Adult (dorośli)	Both VV & VA (obie VV i VA)	Maquet Rotaflow	Can cannulate and care for ECMO patients (możliwość kaniulacji i prowadzenia terapii)
104	Male (mężczyzna)	21-30 years	Physician - in trainee (lekarz sta≈ºysta, rezydent)	Academic Hospital (Szpital akademicki)	Adult (doro≈õli)	None (≈ºadna)	Xenios Fresenius	No ability to cannulate or refer for ECMO (brak mo≈ºliwo≈õci kaniulacji i przekazania do o≈õrodka referencyjnego)
105	Female (kobieta)	31-40 years	Physician - Anesthesiologist (lekarz anestezjolog)	Government Hospital (Szpital resortowy)	Adult (doro≈õli)	Both VV & VA (obie VV i VA)	Maquet Rotaflow	Can cannulate and care for ECMO patients (mo≈ºliwo≈õƒá kaniulacji i prowadzenia terapii)
106	Female (kobieta)	21-30 years	Physician - in trainee (lekarz sta≈ºysta, rezydent)	Academic Hospital (Szpital akademicki)	Adult (doro≈õli)	None (≈ºadna)	None (≈ºadne)	No ability to cannulate for ECMO but can refer to outside institutions -(brak mo≈ºliwo≈õci kaniulacji z mo≈ºliwo≈õci ƒÖ przekazania do o≈õrodka referencyjnego)
107	Male (mężczyzna)	31-40 years	Physician - Anesthesiologist (lekarz anestezjolog)	Academic Hospital (Szpital akademicki)	Adult (doro≈õli)	Both VV & VA (obie VV i VA)	Maquet Rotaflow	Can cannulate and care for ECMO patients (mo≈ºliwo≈õƒá kaniulacji i prowadzenia terapii)
108	Female (kobieta)	31-40 years	Physician - Anesthesiologist (lekarz anestezjolog)	Government Hospital (Szpital resortowy)	Adult (doro≈õli)	Both VV & VA (obie VV i VA)	Maquet Cardiohlep	Can cannulate and care for ECMO patients (mo≈ºliwo≈õƒá kaniulacji i prowadzenia terapii)
109	Male (mężczyzna)	21-30 years	Physician - in trainee (lekarz sta≈ºysta, rezydent)	Government Hospital (Szpital resortowy)	Adult (doro≈õli)	Both VV & VA (obie VV i VA)	Maquet Cardiohlep	Can cannulate and care for ECMO patients (mo≈ºliwo≈õƒá kaniulacji i prowadzenia terapii)
110	Female (kobieta)	41-50 years	Physician - Anesthesiologist (lekarz anestezjolog)	Academic Hospital (Szpital akademicki)	Neonatal (noworodki), Adult (doro≈õli)	Both VV & VA (obie VV i VA)	Maquet Cardiohlep	Can cannulate and care for ECMO patients (mo≈ºliwo≈õƒá kaniulacji i prowadzenia terapii)
111	Male (mężczyzna)	31-40 years	Physician - in trainee (lekarz sta≈ºysta, rezydent)	Academic Hospital (Szpital akademicki)	Adult (doro≈õli)	Both VV & VA (obie VV i VA)	Maquet Rotaflow	Can cannulate and care for ECMO patients (mo≈ºliwo≈õƒá kaniulacji i prowadzenia terapii)
112	Male (mężczyzna)	21-30 years	Physician - Anesthesiologist (lekarz anestezjolog)	Academic Hospital (Szpital akademicki)	Adult (doro≈õli)	Both VV & VA (obie VV i VA)	Maquet Rotaflow	Can cannulate and care for ECMO patients (mo≈ºliwo≈õƒá kaniulacji i prowadzenia terapii)
113	Male (mężczyzna)	31-40 years	Physician - Anesthesiologist (lekarz anestezjolog)	Academic Hospital (Szpital akademicki)	Adult (doro≈õli)	Both VV & VA (obie VV i VA)	Maquet Cardiohlep	Can cannulate and care for ECMO patients (mo≈ºliwo≈õƒá kaniulacji i prowadzenia terapii)
114	Female (kobieta)	31-40 years	Physician - in trainee (lekarz sta≈ºysta, rezydent)	Community Hospital (Szpital publiczny)	Adult (doro≈õli)	None (≈ºadna)	None (≈ºadne)	No ability to cannulate for ECMO but can refer to outside institutions -(brak mo≈ºliwo≈õci kaniulacji z mo≈ºliwo≈õci ƒÖ przekazania do o≈õrodka referencyjnego)
115	Male (mężczyzna)	41-50 years	Physician - Anesthesiologist (lekarz anestezjolog)	Community Hospital (Szpital publiczny)	Adult (doro≈õli)	VA	Maquet Rotaflow	Can cannulate and care for ECMO patients (mo≈ºliwo≈õƒá kaniulacji i prowadzenia terapii)

## Sheet: Pre course assessments
record_id	1. I understand the physiological basis of extracorporeal support (Rozumiem fizjologiczne podstawy wspomagania pozaustrojowego)	2. I am familiar with the components of the ECMO circuit (Znam składowe układu ECMO)	3. I understand the physiologic differences between VV and VA ECMO (Rozumiem fizjologiczne różnice między VV i VA ECMO)	4. I can list the indications for VA ECMO (Potrafię wymienić wskazania do VA ECMO)	5. I can list the indications for VV ECMO (Potrafię wymienić wskazania do VV ECMO)	6. I can list the contraindications for ECMO (Potrafię wymienić przeciwwskazania do ECMO)	7. I can describe the different configurational options for VA ECMO (Potrafię opisać różne konfiguracje VA ECMO)	8. I can describe the different configurational options for VV ECMO (Potrafię opisać różne konfiguracje VV ECMO)	9. I understand the concept of lung rest and heart rest while on ECMO support (Rozumiem koncepcję terapii oszczędzającej płuca oraz oszczędzającej serce w trakcie wspomagania ECMO)	10. I understand the process of weaning off VA ECMO (Rozumiem proces odzwyczajania od VA ECMO)	11. I understand the process of weaning off VV ECMO (Rozumiem proces odzwyczajania od VV ECMO)	12. I can perform a complete circuit check (Potrafię skompletować i skontrolować układ do wspomagania pozaustrojowego)	13. I can prime an ECMO circuit (Potrafię wypełnić układ ECMO)	14. I can safely change out an ECMO component (Potrafię bezpiecznie zmienić uszkodzone elementy układu ECMO)	15. I can remove air from an ECMO circuit (Potrafię usunąć powietrze z układu ECMO)	16. I can troubleshoot oxygenator failure (Potrafię rozwiązać problemy uszkodzonego oksygenatora)	17. I can manage pump failure on ECMO (Potrafię rozwiązać problem uszkodzonego napędu ECMO)	18. I feel confident in my role as a member of the ECMO team (Czuję się pewnie jako członek ECMO zespołu)	19. I can lead a team caring for a VV ECMO patient (Mogę być liderem zespołu w trakcie prowadzenia VV ECMO)	20. I can lead a team caring for a VA ECMO patient (Mogę być liderem zespołu w trakcie prowadzenia VA ECMO)	21. I can emergently come off ECMO and support a patient when needed (Potrafię zabezpieczyć funkcje życiowe pacjenta w razie pilnej potrzeby wyjścia z ECMO)
1	3	4	4	4	4	4	3	3	4	4	4	1	1	1	1	1	1	1	1	1	1
2	4	3	5	4	5	5	5	5	5	5	5	2	2	2	2	2	2	3	2	2	3
3	3	3	4	4	4	4	2	3	4	3	3	1	1	1	1	1	1	4	3	3	2
4	5	4	4	4	4	4	3	3	5	4	4	2	2	3	3	3	3	3	3	4	5
5	5	5	5	5	5	5	4	5	5	5	5	1	1	1	1	1	1	1	1	1	1
6	4	3	4	2	2	1	1	1	1	2	2	1	2	1	2	1	1	1	1	1	1
7	3	3	3	3	3	3	3	3	3	2	2	2	2	1	2	1	1	1	2	1	2
8	3	4	4	5	5	5	4	4	4	4	4	2	1	1	1	1	1	2	1	1	2
9	4	4	4	4	4	4	4	4	4	4	4	4	3	3	4	2	2	4	3	3	4
10	4	4	4	4	4	3	2	2	4	3	3	1	1	1	1	1	1	2	1	1	5
11	4	5	5	5	5	5	4	4	4	5	5	2	2	2	2	1	2	4	3	4	5
12	5	5	5	5	5	5	4	4	5	5	5	1	1	1	1	1	1	3	3	1	4
13	5	5	5	5	5	5	4	4	5	5	5	4	4	3	3	3	3	3	5	4	5
14	5	5	4	4	4	5	4	4	4	4	4	3	1	1	2	1	1	1	1	1	2
15	5	5	5	5	5	5	5	5	5	5	5	5	1	1	1	1	1	1	1	1	5
16	4	3	3	3	3	3	3	3	2	2	2	1	1	1	1	1	1	1	1	1	1
17	4	4	4	4	4	4	3	3	4	4	4	2	1	1	1	1	1	2	1	1	2
18	5	5	5	5	5	4	1	3	4	1	3	2	2	1	3	1	3	5	5	3	5
19	3	4	3	4	4	4	4	4	4	4	4	1	1	1	1	1	1	3	3	3	3
20	3	4	4	4	4	4	3	3	3	3	3	2	3	1	4	1	4	3	2	2	4
21	3	3	3	3	3	3	3	3	3	3	3	1	1	1	1	1	1	1	1	1	1
22	5	5	5	5	5	5	5	5	5	5	5	1	1	1	1	1	1	1	1	1	5
23	5	5	5	5	5	5	5	5	5	5	5	4	5	3	4	4	4	3	5	5	4
24	5	3	5	4	4	4	3	3	1	4	4	1	1	1	1	1	1	3	4	4	4
25	3	2	3	2	3	4	2	2	2	2	2	1	1	1	2	1	1	2	1	2	3
26	4	4	4	4	4	4	4	4	4	4	4	2	1	1	1	1	1	1	1	1	5
27	3	2	3	2	3	3	2	2	3	2	3	1	1	1	1	1	1	1	1	1	1
28	4	5	5	4	3	3	4	4	3	4	3	4	2	2	3	3	3	3	1	1	2
29	5	4	5	5	5	5	4	5	5	5	5	3	1	1	1	2	1	1	1	1	2
30	5	5	4	5	5	5	3	3	5	3	5	1	1	1	1	1	1	3	1	1	5
31	4	4	5	4	4	4	3	4	5	4	4	4	4	3	4	3	3	4	4	3	4
32	4	5	5	4	4	4	3	3	4	3	3	1	1	1	1	1	1	4	1	1	5
33	3	4	4	4	4	4	4	4	4	3	3	2	2	1	1	1	1	3	2	3	2
34	4	4	4	4	4	4	4	4	4	3	4	1	1	1	1	1	1	1	1	1	1
35	5	5	5	5	5	5	5	5	5	4	4	2	1	1	1	1	2	3	3	2	3
36	4	3	4	3	3	3	3	3	3	3	3	1	1	1	1	1	1	1	1	1	1
37	3	2	3	4	4	2	2	2	2	2	2	2	1	1	1	1	1	1	1	1	4
38	3	2	2	2	2	2	3	2	3	2	2	1	2	3	3	2	2	3	1	1	2
39	5	3	5	3	4	3	2	3	3	4	4	1	1	1	1	1	1	1	1	1	4
40	4	4	4	4	4	4	3	3	4	3	3	3	3	3	3	2	2	2	1	1	2
41	5	4	5	5	4	3	2	2	4	3	3	3	3	3	4	3	3	4	4	4	5
42	5	5	5	5	5	5	3	3	5	4	4	3	3	1	1	1	1	4	3	3	5
43	5	5	5	5	5	5	2	2	5	4	4	1	1	1	1	1	1	2	1	1	1
44	4	4	4	4	3	5	3	3	3	4	3	2	1	2	2	2	2	2	2	3	5
45	5	4	4	4	5	4	2	4	5	2	4	3	4	2	3	3	3	3	3	2	3
46	4	3	4	4	4	4	3	3	4	4	4	1	1	1	1	1	1	1	1	1	2
47	4	4	4	4	4	4	4	4	4	4	4	3	3	3	3	2	2	3	2	2	3
48	3	3	2	2	2	2	2	2	2	2	2	2	2	2	2	2	2	5	5	5	5
49	4	3	4	4	4	2	3	3	3	2	2	1	1	1	1	1	1	1	1	1	1
50	4	5	5	4	4	4	4	4	5	5	5	2	2	2	2	3	2	3	3	3	4
51	5	5	5	4	4	5	4	4	5	5	5	1	1	1	1	1	1	1	1	1	4
52	5	2	3	3	3	3	1	1	2	1	1	1	1	1	1	1	1	1	1	1	1
53	5	5	5	5	5	5	4	4	5	5	5	3	3	3	3	3	3	5	4	4	2
54	3	3	3	3	3	3	3	3	3	3	3	1	1	1	1	1	1	1	1	1	2
55	4	5	5	4	4	4	4	4	4	4	4	1	1	1	1	1	1	1	1	1	2
56	4	4	5	4	4	4	4	4	4	4	4	3	2	1	2	2	2	2	1	1	3
57	3	2	2	2	2	3	1	1	2	1	1	1	1	1	1	1	1	1	1	1	3
58	4	5	5	4	5	3	2	3	4	1	3	1	1	1	1	1	1	1	1	1	3
59	4	3	4	4	4	4	4	4	4	4	4	2	2	2	2	2	3	1	1	1	4
60	3	3	4	3	4	4	2	3	3	2	3	1	1	1	1	1	1	1	1	1	4
61	4	3	5	5	5	5	2	2	5	4	4	2	2	1	1	1	1	2	1	1	4
62	5	4	4	2	5	5	2	3	4	3	5	4	5	2	5	3	4	2	3	1	2
63	3	3	4	4	4	4	3	3	4	4	4	1	1	1	1	1	1	2	1	1	2
64	5	4	5	4	5	4	3	3	5	2	4	2	2	2	3	3	3	4	4	4	4
65	4	5	4	4	4	5	2	3	3	3	3	1	1	1	1	1	1	2	1	1	2
66	5	5	5	5	5	5	5	5	5	5	5	2	1	1	2	1	1	5	1	1	5
67	5	5	5	4	5	4	3	4	4	4	5	2	3	1	1	2	2	2	2	1	3
68	5	4	4	4	4	4	3	3	5	4	4	2	2	1	1	1	1	2	3	2	5
69	5	3	5	5	5	5	3	3	5	3	3	1	1	1	1	1	1	3	3	3	4
70	4	3	4	4	4	3	2	2	2	3	3	1	1	1	1	2	2	2	4	4	3
71	5	2	3	3	3	3	1	1	2	4	4	1	1	1	1	1	1	1	1	1	3
72	3	4	3	3	3	3	2	2	3	3	3	1	1	1	1	1	1	1	1	1	1
73	3	2	2	3	2	2	1	1	2	2	2	1	1	1	1	1	1	1	1	1	1
74	4	4	4	4	4	4	4	4	4	3	3	1	1	1	1	1	1	1	1	1	2
75	3	2	4	4	4	3	1	1	1	1	1	1	1	1	1	1	1	1	1	1	3
76	5	3	4	3	3	3	2	3	4	3	4	2	1	1	1	1	1	1	1	1	3
77	5	5	5	5	5	5	5	5	5	5	5	2	3	1	2	4	4	3	1	1	4
78	4	3	4	4	4	4	4	4	4	4	4	2	2	4	4	3	3	3	1	1	4
79	3	1	3	3	3	4	1	1	2	1	1	1	1	1	1	1	1	1	1	1	1
80	5	2	5	5	5	3	1	2	4	3	3	1	1	1	1	1	1	2	1	1	1
81	3	3	4	4	4	4	3	3	4	4	4	1	1	1	1	1	1	1	1	1	2
82	5	5	5	5	5	5	4	4	5	5	5	2	1	1	1	1	1	1	1	1	3
83	4	4	4	4	4	4	3	4	4	4	4	2	2	2	2	2	2	4	2	1	3
84	4	2	4	3	3	2	2	2	2	1	1	1	1	1	1	1	1	1	1	1	3
85	3	5	5	4	3	4	4	4	4	4	4	2	2	2	2	2	1	3	2	3	2
86	5	4	5	4	4	5	3	3	5	4	4	1	1	1	1	1	3	3	3	3	5
87	3	3	3	3	3	4	3	3	4	3	3	1	1	1	1	1	1	2	2	1	3
88	4	4	4	4	4	4	3	2	3	3	2	3	2	1	1	1	1	2	1	2	3
89	5	4	5	4	3	4	4	4	3	4	3	1	1	1	1	1	2	1	1	1	2
90	4	4	4	4	4	5	4	4	3	3	4	2	1	2	1	1	3	3	4	2	4
91	4	4	5	4	4	4	4	4	5	4	4	2	2	2	2	1	2	4	3	3	5
92	3	5	5	3	3	3	2	2	2	4	4	1	1	1	1	1	1	2	2	2	3
93	5	5	5	4	4	4	4	4	4	4	4	3	3	3	3	3	3	3	3	3	5
94	3	2	1	1	1	2	1	1	3	2	2	1	1	1	1	1	1	1	1	1	2
95	5	5	5	5	5	5	4	4	5	4	4	2	2	3	3	3	3	4	5	5	4
96	5	2	4	4	5	5	3	4	3	3	3	1	1	1	1	1	1	1	1	1	2
97	5	5	5	5	5	5	5	5	5	5	5	5	5	5	5	5	5	3	3	3	5
98	5	5	4	3	5	5	2	2	4	2	3	1	1	1	1	1	1	3	3	1	4
99	4	3	3	2	2	2	2	2	2	1	1	1	1	1	1	1	1	1	1	1	1
100	3	1	1	1	1	2	1	1	1	1	1	1	1	1	1	1	1	1	1	1	2
101	3	2	1	3	3	2	1	1	1	1	1	1	1	1	1	1	1	1	1	1	3
102	4	3	4	3	3	3	2	2	3	3	3	1	1	1	1	1	1	1	1	1	1
103	1	1	2	1	1	1	1	1	1	1	1	1	1	1	1	1	1	1	1	1	1
104	4	3	5	3	3	3	2	3	3	3	3	1	1	1	1	1	1	1	1	1	1
105	4	5	5	5	5	5	5	5	5	5	5	1	1	1	1	1	1	2	2	2	3
106	4	4	3	4	4	3	2	2	5	4	4	1	1	1	1	1	1	3	1	2	5
107	3	2	3	2	2	2	1	1	2	1	1	1	1	1	1	1	1	3	3	3	3
108	3	4	5	4	4	4	2	3	4	3	3	1	4	1	1	1	1	1	1	1	4
109	4	4	4	4	4	4	3	3	4	4	4	1	1	1	1	1	1	2	1	1	3
110	5	4	5	4	4	4	4	4	4	4	4	1	1	1	1	1	1	3	1	1	5
111	4	4	5	5	4	4	4	4	4	3	3	2	2	2	2	2	2	4	2	4	3
112	4	4	5	4	4	4	1	1	4	1	1	1	1	1	2	1	1	1	1	1	4
113	3	2	4	4	4	4	2	1	2	1	1	2	2	1	1	1	1	1	1	1	2
114	5	5	5	4	4	4	2	4	4	4	4	1	2	1	3	2	3	3	2	2	4
115	5	5	5	5	5	4	4	4	4	3	4	1	1	1	1	1	1	2	2	1	2

## Sheet: Post course assessments
record_id	1. The lectures were well prepared (Przygotowanie wykładów)	2. The lectures were relevant to my clinical practice (Wykłady były istotne dla mojej praktyki klinicznej)	3. The content increased my knowledge of ECMO management (Przekazane informacje wzbogaciły moją wiedzę o technikach pozaustrojowych)	4. The presenters were knowledgeable in the content (Profesjonalizm i przygotowanie wykładowców)	5. The simulations were well organized (Organizacja zajęć symulacyjnych)	6. The simulations were clinically appropriate (Wartość kliniczna scenariuszy symulacyjnych)	7. The simulations were realistic (Realizm scenariuszy symulacyjnych)	8. The simulation debriefing was effective (Wartość komentarzy w debriefingu)	9. The simulations have improved my communication skills (Scenariusze symulacyjne wzmocniły moje umiejętności komunikacyjne)	10. The simulations enhanced my knowledge of ECMO (Scenariusze symulacyjne wzmocniły moją wiedzę o ECMO)	9. The faculty were knowledgeable (Wartość merytoryczna)	10. The faculty were engaged (Atrakcyjność zajęć)	11. The faculty discussions were clinically oriented (Merytoryczność dyskusji)	12. Facilities were clean and easily accessible (Warunki lokalowe)	13. Audiovisuals were appropriate for the presentations (Systemy i techniki audiowizualne)	14. Facilities and site were easy to navigate with clear directions (Otoczenie i pomieszczenia były prawidłowo oznaczone)	15. I am satisfied with the registration process (Proces rejestracji był satysfakcjonujący)	16. I am satisfied with the program organization (Organizacja i realizacja programu)	17. The program was valuable to me (Wartość programu szkoleniowego)	18. I would recommend this course to others (Czy zarekomendujesz ten kurs innym jako kurs)	19. I would take this course again (Czy wzięłabyś/wziąłbyś ponownie udział w takim kursie)	20. How useful for your professional activity did you find the course (Czy kurs był przydatny dla Twojej przyszłej profesjonalnej działalności)	21. What was your overall impression of this course? (Jakie są Twoje wrażenia po kursie?)	22. Did the course fulfill your educational goals and expected learning outcomes (Czy kurs zaspokoił Twoje oczekiwania edukacyjne?)	23. Was the presented information well balanced and consistently supported by a valid scientific evidence base? (Czy zaprezentowane informacje były merytoryczne i przekazane w przystępnej formie?)	24. Was there adequate time available for discussions, questions & answers, and learned engagement? (Czy czas na dyskusję, pytania i odpowiedzi był wystarczający?)	25. Will the information you learned be implemented in your practice? (Czy przekazane informacje zostaną przez Ciebie wykorzystane w praktyce?)	26. Did the faculty members provide their potential conflicts of interest declaration with the sponsor(s) as a second slide of their presentation? (Czy wykładowcy przedstawili potencjalne konflikty interesów lub powiązania z firmami i sponsorami na drugim przezroczu prezentacji?)	27. Do you agree that the information was overall free of commercial and other bias? (Czy przekazane informacje byłu wolne od komercyjnych powiązań z firmami i sponsorami?)	Please provide any additional comments here (Miejsce na dodatkowe uwagi i komentarze)	28. If there was bias, please list it here. (Jeśli wystąpiły niedogodności, proszę wymienić tutaj.)
1	5	5	5	5	5	5	5	5	5	5	5	5	5	5	5	5	5	5	5	5	5	5	5	1	1	1	1	1	1
2	5	5	5	5	5	5	5	5	5	5	5	5	5	5	5	5	5	5	5	5	5	5	5	1	1	1	1	1	1
3	5	5	5	5	5	5	4	5	5	5	5	5	5	5	5	5	5	5	5	5	5	5	5	1	1	1	1	1	1		non
4	5	5	5	5	5	5	5	5	5	5	5	5	5	5	5	5	5	5	5	5	5	5	5	1	1	1	1	1	1
5	5	5	5	5	5	5	5	5	5	5	5	5	5	5	5	5	5	5	5	5	5	5	5	1	1	1	1	1	1
6	5	5	5	5	5	5	5	5	5	5	5	5	5	5	5	5	5	5	5	5	5	5	5	1	1	1	1	1	1
7	4	4	4	5	4	4	4	4	4	4	4	4	4	5	5	5	4	4	3	4	5	4	4	1	1	0	1	1	1	Zbyt krótki czas kursu	Zbyt krótki czas kursu.
8	5	5	5	5	5	5	5	5	5	5	5	5	5	5	5	5	5	5	5	5	5	5	5	1	1	1	1	1	1
9	5	5	5	5	5	5	5	5	5	5	5	5	5	5	5	5	5	5	5	5	5	5	5	1	1	1	1	1	1	Świetny kurs, ciekawy, bardzo dużo umiejętności praktycznych, ciekawe wykłady.	brak niedogodności, świetny kurs!
10	5	5	5	5	5	5	5	4	4	5	5	5	5	5	4	5	4	5	5	5	5	5	5	1	1	1	1	1	1	nie	nie
11	5	5	5	5	5	5	5	5	5	5	5	5	5	5	5	5	5	5	5	5	5	5	5	1	1	1	1	1	1
12	5	5	5	5	5	5	5	5	5	5	5	5	5	5	5	5	5	5	5	5	5	5	5	1	1	1	1	1	1
13	5	5	5	5	5	5	5	5	5	5	5	5	5	5	5	5	5	5	5	5	5	5	5	1	1	1	1	1	1	excellent course	none
14	5	5	5	5	5	5	5	5	5	5	5	5	5	5	5	5	5	5	5	5	5	5	5	1	1	1	1	1	1
15	5	5	5	5	5	5	5	5	4	5	5	5	5	5	5	5	3	5	5	5	5	5	5	1	1	1	1	1	1		Jedzenie słabej jakości.
16	5	5	5	5	5	5	5	4	5	5	5	5	5	5	5	5	5	4	5	5	5	5	5	1	1	1	1	1	1
17	5	5	5	5	5	5	5	5	5	5	5	5	5	5	5	5	5	5	5	5	5	5	5	1	1	1	1	1	1
18	5	5	5	5	5	5	5	5	5	5	5	5	5	5	5	5	5	5	5	5	5	5	5	1	1	1	1	1	1
19	5	5	5	5	5	5	5	5	5	5	5	5	5	5	5	5	5	5	5	5	5	5	5	1	1	1	1	1	1
20	5	5	5	5	5	5	5	5	5	5	5	5	5	5	5	5	5	5	5	5	5	5	5	1	1	1	1	1	1	I'm impressed!	None
21	5	5	5	5	5	5	5	5	5	5	5	5	5	5	5	5	5	5	5	5	5	5	5	1	1	1	1	1	1		Kurs był świetny
22	5	5	5	5	5	5	5	5	5	5	5	5	5	5	5	5	5	5	5	5	5	5	5	1	1	1	1	1	1		nie stwierdzam
23	5	5	5	5	5	5	5	5	5	5	5	5	5	5	5	5	5	5	5	5	5	5	5	1	1	1	1	1	1		możliwość przedłużenia zajęć z USG
24	5	5	5	5	5	5	5	5	5	5	5	5	5	5	5	4	5	5	5	5	5	5	5	1	1	1	1	1	1		Bardzo napięty harmonogram, mnóstwo nowych informacji w niedlugim okresie czasu
25	5	5	5	5	5	5	5	5	5	5	5	5	5	5	5	5	5	5	5	5	5	5	5	1	1	1	1	1	1
26	5	5	5	5	5	4	4	4	5	5	5	4	4	4	4	5	4	5	4	5	5	4	5	1	1	1	1	1	1
27	5	5	5	5	5	5	5	5	5	5	5	5	5	5	5	5	5	5	5	5	5	5	5	1	1	1	1	1	1
28	5	5	5	5	5	5	5	5	5	5	5	5	5	5	5	5	5	5	5	5	5	5	5	1	1	1	1	1	1	Kurs był genialnie prowadzony. Wspaniała kadra wykładowców. Otwarci, szczerzy, uśmiechnięci. Odpowiadali na każde pytanie, dodatkowo dodając zawsze coś od siebie. Był to najlepszy kurs szkoleniowy na jakim bylem w swojej jeszcze krótkiej praktyce lekarskiej, ale wiem, że ciężko będzie go pobić. Będę rekomendował kurs wszystkim moim znajomym. DZIĘKUJE, JESTEŚCIE ŚWIETNI!
29	5	5	5	5	4	5	5	4	3	4	5	5	4	5	4	4	4	5	4	5	5	5	4	0	1	1	1	1	1	Dobrze było by zwiększyć częśc praktyczną przygotowywania urządzenia do działania.
30	5	5	5	5	5	5	5	5	5	5	5	5	5	5	5	5	5	5	5	5	5	5	5	1	1	1	1	1	1		Brak
31	5	5	5	5	5	5	5	5	5	5	5	5	5	5	5	5	5	5	5	5	5	5	5	1	1	1	1	1	1
32	5	5	5	5	5	5	5	5	4	5	5	5	5	5	5	5	3	5	5	5	5	5	5	1	1	1	1	1	1		really great course, I'am not sure if i've ever took a better one
33	5	5	5	5	5	5	5	5	5	5	5	5	5	5	5	5	5	5	5	5	5	5	5	1	1	1	1	1	1		nie było żadnego wszystko było zorganizowane na świetnym poziomie, jeszcze raz bardzo dziękuję . To był mój najlepszy kurs do tej pory
34	5	5	5	5	5	5	5	5	4	5	5	5	5	5	5	5	5	5	5	5	5	5	5	1	1	1	1	1	1
35	5	5	5	5	5	5	5	5	5	5	5	5	5	5	5	5	5	5	5	5	5	5	5	1	1	1	1	1	1
36	5	5	5	5	5	5	5	5	5	5	5	5	5	5	5	5	5	5	5	5	5	5	5	1	1	1	1	1	1
37	5	5	5	5	5	5	5	4	4	4	5	5	5	5	5	5	5	5	5	5	5	5	5	1	1	0	1	1	1	Dłuższy czas trwania kursu, więcej zajęć praktycznych	Zbyt krótki czas na zajęcia praktyczne i realizację scenariuszy
38	5	5	5	5	5	5	5	5	4	4	5	5	5	5	5	5	5	5	5	5	5	5	5	1	1	1	1	1	1
39	5	5	5	5	5	5	4	5	5	5	5	5	5	5	5	5	5	5	5	5	5	5	5	1	1	1	1	1	1		no
40	5	5	5	5	5	5	5	5	4	5	5	5	4	5	5	5	4	5	5	5	5	5	5	1	1	1	1	1	1	-	-
41	5	5	5	5	5	5	4	5	5	5	5	5	5	5	5	5	5	5	5	5	5	5	5	1	1	1	1	1	1	Excellent experience	none
42	5	5	5	5	5	5	5	5	5	5	5	5	5	5	5	5	5	5	5	5	5	5	5	0	1	0	1	0	1	Prawdopodobnie kurs powinien trwać 1 dzien dłużej aby każdy mógł być pewny swoich umiejętności praktycnych- brak czasu aby każdy sam np.złożył układ ecmo-składa cała grupa.
43	5	5	5	5	5	5	5	5	4	5	5	5	5	5	5	5	5	5	5	5	5	5	5	1	1	1	1	1	1		nie
44	5	5	5	5	5	5	5	5	4	5	5	5	5	5	5	5	5	5	5	5	5	5	5	1	1	1	1	1	1
45	5	5	5	5	5	5	5	5	5	5	5	5	5	5	5	5	5	4	5	5	5	5	5	1	1	1	1	1	1
46	5	5	5	5	5	5	4	5	3	4	5	5	5	5	5	5	5	5	5	5	5	5	4	1	1	1	1	1	1
47	5	5	5	5	5	5	5	5	5	5	5	5	5	5	5	5	5	5	5	5	5	5	5	1	1	1	0	1	1
48	5	5	5	5	5	5	5	5	5	5	5	5	5	5	5	5	5	5	5	5	5	5	5	1	1	1	1	1	1
49	5	5	5	5	5	5	5	5	3	5	5	5	5	5	5	5	5	5	5	5	5	5	5	1	1	1	1	1	1	Mogłoby być więcej pytań na sucho po prostu w sali np. zdjęcie konsoli ecmo z parametrami skorelowane z parametrami pacjenta - i taki troubleshooting, niezależnie od symulacji i scenariuszy. TAk żeby każdy miał szansę zastanowić się nad każdym potencjalnym problemem, któy może wyniknąć w czasie terapii Ecmo.
50	5	5	5	5	5	5	5	4	4	5	5	5	5	5	5	5	5	5	5	5	5	5	5	1	1	1	1	1	1	Chcialabym moc ponownie uczestniczyc w kursie, aby poglebic swoja wiedze i umiejetnosci, takie kursy trzeba powtarzac
51	5	5	5	5	5	5	5	5	5	5	5	5	5	5	5	5	5	5	5	5	5	5	5	1	1	1	1	1	1
52	4	5	5	5	5	5	5	5	5	5	5	5	5	5	5	5	5	5	5	5	5	5	5	1	1	1	1	1	1	Doskonały kurs. Ew. do skonstruowania więcej check-list (główne problemy, ocena pacjenta na ECMO, secondary transport)	Nie
53	5	5	5	5	5	5	5	5	4	5	5	5	5	5	5	5	4	5	5	5	5	5	5	1	1	1	1	1	1
54	5	5	5	5	5	5	5	5	5	5	5	5	5	5	5	5	5	5	5	5	5	5	5	1	1	1	1	1	1		brak
55	5	5	5	5	5	5	5	5	5	5	5	5	5	5	5	5	5	5	5	5	5	5	5	1	1	1	1	1	1
56	5	5	5	5	5	5	5	5	4	5	5	5	5	5	5	5	5	5	5	5	5	5	5	1	1	1	1	1	1
57	5	5	5	5	5	5	5	5	5	5	5	5	5	5	5	5	5	5	5	5	5	4	5	1	1	1	1	1	1
58	5	5	5	5	5	5	5	5	5	5	5	5	5	5	5	5	5	5	5	5	5	5	5	1	1	1	1	1	1
59	5	5	5	5	5	5	5	5	5	5	5	5	5	5	5	5	5	5	5	5	5	5	5	1	1	1	1	1	1
60	5	5	5	5	5	5	5	5	5	5	5	5	5	5	5	5	5	5	5	5	5	5	5	1	1	1	1	1	1	--	nie
61	5	5	5	5	5	5	5	5	4	4	5	5	5	5	5	5	5	5	5	5	5	5	5	1	1	1	1	1	1
62	5	5	5	5	5	5	4	5	4	4	5	5	5	5	4	5	5	5	5	5	4	5	5	1	1	1	1	1	1	Great job of our colleagues from Poznań	No
63	5	5	5	5	5	5	5	5	5	5	5	5	5	5	5	5	5	5	5	5	5	5	5	1	1	1	1	1	1
64	5	5	5	5	5	5	5	5	4	5	5	5	5	5	5	5	5	5	5	5	5	5	5	1	1	1	1	1	1
65	5	5	5	5	5	5	5	5	5	5	5	5	5	5	5	5	4	5	5	5	5	5	5	1	1	1	1	1	1
66	5	5	5	5	5	5	5	4	2	5	5	5	5	5	5	5	5	5	5	5	5	5	5	1	1	1	1	1	1		none
67	5	5	5	5	5	5	4	5	4	5	5	5	5	5	5	5	5	5	5	5	5	5	5	1	1	1	1	1	1
68	5	5	5	5	5	5	5	5	5	5	5	5	5	5	5	5	4	5	5	5	5	5	5	1	1	1	1	1	1		nie
69	5	5	5	5	5	5	5	5	5	5	5	5	5	5	5	5	5	5	5	5	5	5	5	1	1	1	1	1	1	Proszƒô o rozwa≈ºenie trochƒô wiƒôcej czasu na praktykƒô primingu i obs≈Çugi system√≥w do ecmo.
70	5	5	5	5	5	5	5	5	5	5	5	5	5	5	5	5	5	5	5	5	5	5	5	1	1	1	1	1	1	absolutely excellent course!	No bias. Absolutely excellent course
71	5	5	5	5	5	5	5	5	5	5	5	5	5	5	5	5	5	5	5	5	5	5	5	1	1	1	1	1	1
72	4	4	4	4	5	4	4	4	2	5	5	5	5	5	4	5	5	5	5	5	5	5	5	1	1	1	1	1	1
73	5	5	5	5	5	5	4	5	4	5	5	5	5	5	4	5	4	4	5	5	5	5	5	1	1	1	1	1	1
74	5	5	5	5	5	5	5	5	4	5	5	5	5	5	5	5	5	5	5	5	5	5	5	1	1	1	1	1	1		-
75	5	5	5	5	5	5	5	5	5	5	5	5	5	5	5	5	5	5	5	5	5	5	5	1	1	1	1	1	1
76	5	5	5	5	4	5	5	5	4	5	5	4	5	5	3	5	4	5	5	5	5	5	5	1	1	1	1	1	1	I'm impressed	COVID-19 limitations
77	5	5	5	5	5	5	5	5	5	5	5	5	5	5	5	5	5	5	4	5	5	5	4	0	1	1	1	1	1	jak wyżej - brak wystarczającej ilości czasu na przećwiczenie wszystkiego samodzielnie, pomimo dobrej organizacji. Kurs mógłby trwać dłużej lub powinna być druga część - same ćwiczenia.	Zbyt mało czasu na zajęcia praktyczne, tak aby każdy miał możliwość zrobienia wszystkich czynności samodzielnie.
78	5	5	5	5	5	5	3	5	4	5	5	5	5	5	5	4	5	5	5	5	5	5	5	1	1	1	1	1	1		nie
79	5	5	5	5	5	5	5	5	5	5	5	5	5	5	5	5	5	5	5	5	5	5	5	1	1	1	1	1	1
80	5	5	5	5	5	5	5	5	5	4	5	5	5	5	5	5	5	5	5	5	5	5	5	1	1	1	1	1	1	Course start time - 1 pm - too early for people working at friday. If starting time was later it could give me less problems with finishing my job earlier.	Poor car parking access
81	5	5	5	5	5	5	5	5	5	5	5	5	5	5	5	5	5	5	5	5	5	5	5	1	1	1	1	1	1
82	5	5	5	5	5	5	5	5	5	5	5	5	5	5	5	5	5	5	5	5	5	5	5	1	1	1	1	1	1
83	5	5	5	5	5	5	5	5	5	5	5	5	5	5	5	5	5	5	5	5	5	5	5	1	1	1	1	1	1
84	5	5	5	5	5	5	5	5	5	5	5	5	5	5	5	5	5	5	5	5	5	5	5	1	1	1	1	1	1
85	5	5	5	5	5	5	5	5	5	5	5	5	5	5	5	5	5	5	5	5	5	5	5	1	1	1	1	1	1	brak	brak
86	5	5	5	5	5	5	5	5	4	5	5	5	5	5	5	5	5	5	5	5	4	5	5	1	1	1	1	1	1	Excellent course	None
87	5	5	5	5	5	5	5	5	5	5	5	5	5	5	5	5	5	5	5	5	5	5	5	1	1	1	1	1	1
88	5	5	5	5	5	5	5	5	5	5	5	5	5	5	5	5	5	5	5	5	5	5	5	1	1	1	1	1	1
89	5	5	5	5	5	5	5	5	5	5	5	5	5	5	5	5	4	5	5	5	5	5	5	1	1	1	1	1	1
90	3	4	5	4	3	4	5	4	2	4	4	5	4	5	4	3	4	3	4	5	5	4	4	1	1	0	1	1	1	Mniej wyk≈Çad√≥w, kt√≥re by≈Çy podane w prezentacjach.	Za ma≈Ço czasu na priming, kaniulacje.
91	5	5	5	5	5	5	5	5	5	5	5	5	5	5	5	5	5	5	5	5	5	5	5	1	1	1	1	1	1
92	5	5	5	5	5	5	5	4	4	5	5	5	5	5	5	5	3	5	5	5	5	5	5	1	1	1	1	1	1
93	5	5	5	5	5	5	5	5	5	5	5	5	5	5	5	5	5	5	5	5	5	4	5	1	1	1	1	1	1		brak
94	5	5	5	5	5	5	5	5	5	5	5	5	5	5	5	5	5	5	5	5	5	5	5	1	1	1	1	1	1
95	5	5	5	5	5	5	5	5	5	5	5	5	5	5	5	5	3	5	5	5	5	5	5	1	1	1	1	1	1
96	5	5	5	5	5	5	5	5	4	5	5	5	5	5	5	5	3	5	5	5	5	5	5	1	1	1	1	1	1
97	5	4	5	5	5	5	5	4	3	5	5	5	4	5	5	5	4	5	5	5	5	5	5	1	1	1	1	1	1		Kurs powinien być wydłużony o jeden dzień ćwiczeń praktycznych i scenariuszy
98	5	5	5	5	5	5	5	5	5	5	5	5	5	5	5	5	5	5	5	5	5	5	5	1	1	1	1	1	1
99	5	5	5	5	5	5	5	5	5	5	5	5	5	5	4	5	4	5	5	5	5	5	5	1	1	1	1	1	1		brak
100	5	5	5	5	5	5	5	5	5	5	5	5	5	5	5	5	4	4	5	5	5	5	5	1	1	1	1	1	1
101	5	4	5	5	5	5	5	5	4	5	5	5	5	5	5	5	4	5	5	5	5	4	5	1	1	0	1	1	1	Świetna robota. Jedno z lepszych szkoleń w jakim uczestniczyłem.	za krótki czas szkolenia - mogłoby być dłuższe
102	5	5	5	5	5	5	5	5	5	5	5	5	5	5	5	5	5	5	5	5	5	5	5	1	1	1	1	1	1
103	5	4	4	5	5	5	5	5	4	4	5	5	5	5	5	5	5	5	5	5	5	4	5	1	1	1	1	1	1	overall excelent ! congrats to instructors	Food was unsatisfactory
104	5	5	5	5	5	5	5	5	5	5	5	5	5	5	5	5	4	5	5	5	5	5	5	1	1	1	1	1	1
105	5	5	5	5	5	5	5	5	5	5	5	5	5	5	5	5	5	5	5	5	5	5	5	1	1	1	1	1	1
106	5	5	5	5	5	5	5	5	4	4	5	5	5	5	5	5	5	5	5	5	5	5	5	1	1	1	1	1	1
107	5	5	5	5	4	5	5	4	4	5	5	5	5	5	5	5	4	5	5	5	5	5	5	1	1	1	1	1	1
108	5	5	5	5	5	5	5	5	4	5	5	5	5	5	5	5	5	5	5	5	5	5	5	1	1	1	1	1	1
109	4	4	5	5	5	5	4	5	4	5	5	5	5	5	5	5	5	5	5	5	5	5	5	1	1	1	1	1	1
110	5	5	5	5	5	5	4	5	5	5	5	5	5	5	5	5	5	5	5	5	5	5	5	1	1	1	1	1	1
111	5	5	5	5	5	5	5	5	5	5	5	5	5	5	5	5	5	5	5	5	5	5	5	1	1	1	1	1	1
112	5	5	5	5	5	5	5	5	5	5	5	5	5	4	5	5	3	5	5	5	5	5	5	1	1	1	1	1	1
113	5	5	4	5	5	5	5	5	4	5	5	5	5	5	5	5	5	5	5	5	5	4	5	1	1	1	1	1	1
114	5	5	5	5	5	5	5	5	5	5	5	5	5	5	5	5	5	5	5	5	4	5	5	1	1	1	1	1	1		-
115	5	5	5	5	5	5	5	5	4	5	5	5	5	5	5	5	3	5	5	5	5	5	5	1	1	1	1	1	1	Dobrym rozwiązaniem byłoby szkolenie z udziałem pozostałych członków ECMOteam - przede wszystkim wraz z pielęgniarkami

## Sheet: Course evaluation
record_id	well_prepared	relevant	inc_knowledge	presenters_knowledgeable	organized	clin_approp	realistic	debrief_effective	improv_mycommuni	inc_knowledge	knowledgeable	engaged	clinically_oriented	clean_safe	audiovisuals	navigate_easy	registration	organization	valuable	recommend	take_again	useful	overall_impression	educ_goals	balanced_ebm	time_suffic	info_implementable	faculty_coi	bias_free	comments	bias	motivations
1	5	5	5	5	5	5	5	5	5	5	5	5	5	5	5	5	5	5	5	5	5	5	5	1	1	1	1	1	1
2	5	5	5	5	5	5	5	5	5	5	5	5	5	5	5	5	5	5	5	5	5	5	5	1	1	1	1	1	1
3	5	5	5	5	5	5	4	5	5	5	5	5	5	5	5	5	5	5	5	5	5	5	5	1	1	1	1	1	1
4	5	5	5	5	5	5	5	5	5	5	5	5	5	5	5	5	5	5	5	5	5	5	5	1	1	1	1	1	1
5	5	5	5	5	5	5	5	5	5	5	5	5	5	5	5	5	5	5	5	5	5	5	5	1	1	1	1	1	1
6	5	5	5	5	5	5	5	5	5	5	5	5	5	5	5	5	5	5	5	5	5	5	5	1	1	1	1	1	1
7	4	4	4	5	4	4	4	4	4	4	4	4	4	5	5	5	4	4	3	4	5	4	4	1	1	0	1	1	1
8	5	5	5	5	5	5	5	5	5	5	5	5	5	5	5	5	5	5	5	5	5	5	5	1	1	1	1	1	1
9	5	5	5	5	5	5	5	5	5	5	5	5	5	5	5	5	5	5	5	5	5	5	5	1	1	1	1	1	1
10	5	5	5	5	5	5	5	4	4	5	5	5	5	5	4	5	4	5	5	5	5	5	5	1	1	1	1	1	1
11	5	5	5	5	5	5	5	5	5	5	5	5	5	5	5	5	5	5	5	5	5	5	5	1	1	1	1	1	1
12	5	5	5	5	5	5	5	5	5	5	5	5	5	5	5	5	5	5	5	5	5	5	5	1	1	1	1	1	1
13	5	5	5	5	5	5	5	5	5	5	5	5	5	5	5	5	5	5	5	5	5	5	5	1	1	1	1	1	1
14	5	5	5	5	5	5	5	5	5	5	5	5	5	5	5	5	5	5	5	5	5	5	5	1	1	1	1	1	1
15	5	5	5	5	5	5	5	5	4	5	5	5	5	5	5	5	3	5	5	5	5	5	5	1	1	1	1	1	1
16	5	5	5	5	5	5	5	4	5	5	5	5	5	5	5	5	5	4	5	5	5	5	5	1	1	1	1	1	1
17	5	5	5	5	5	5	5	5	5	5	5	5	5	5	5	5	5	5	5	5	5	5	5	1	1	1	1	1	1
18	5	5	5	5	5	5	5	5	5	5	5	5	5	5	5	5	5	5	5	5	5	5	5	1	1	1	1	1	1
19	5	5	5	5	5	5	5	5	5	5	5	5	5	5	5	5	5	5	5	5	5	5	5	1	1	1	1	1	1
20	5	5	5	5	5	5	5	5	5	5	5	5	5	5	5	5	5	5	5	5	5	5	5	1	1	1	1	1	1
21	5	5	5	5	5	5	5	5	5	5	5	5	5	5	5	5	5	5	5	5	5	5	5	1	1	1	1	1	1
22	5	5	5	5	5	5	5	5	5	5	5	5	5	5	5	5	5	5	5	5	5	5	5	1	1	1	1	1	1
23	5	5	5	5	5	5	5	5	5	5	5	5	5	5	5	5	5	5	5	5	5	5	5	1	1	1	1	1	1
24	5	5	5	5	5	5	5	5	5	5	5	5	5	5	5	4	5	5	5	5	5	5	5	1	1	1	1	1	1
25	5	5	5	5	5	5	5	5	5	5	5	5	5	5	5	5	5	5	5	5	5	5	5	1	1	1	1	1	1
26	5	5	5	5	5	4	4	4	5	5	5	4	4	4	4	5	4	5	4	5	5	4	5	1	1	1	1	1	1
27	5	5	5	5	5	5	5	5	5	5	5	5	5	5	5	5	5	5	5	5	5	5	5	1	1	1	1	1	1
28	5	5	5	5	5	5	5	5	5	5	5	5	5	5	5	5	5	5	5	5	5	5	5	1	1	1	1	1	1
29	5	5	5	5	4	5	5	4	3	4	5	5	4	5	4	4	4	5	4	5	5	5	4	0	1	1	1	1	1
30	5	5	5	5	5	5	5	5	5	5	5	5	5	5	5	5	5	5	5	5	5	5	5	1	1	1	1	1	1
31	5	5	5	5	5	5	5	5	5	5	5	5	5	5	5	5	5	5	5	5	5	5	5	1	1	1	1	1	1
32	5	5	5	5	5	5	5	5	4	5	5	5	5	5	5	5	3	5	5	5	5	5	5	1	1	1	1	1	1
33	5	5	5	5	5	5	5	5	5	5	5	5	5	5	5	5	5	5	5	5	5	5	5	1	1	1	1	1	1
34	5	5	5	5	5	5	5	5	4	5	5	5	5	5	5	5	5	5	5	5	5	5	5	1	1	1	1	1	1
35	5	5	5	5	5	5	5	5	5	5	5	5	5	5	5	5	5	5	5	5	5	5	5	1	1	1	1	1	1
36	5	5	5	5	5	5	5	5	5	5	5	5	5	5	5	5	5	5	5	5	5	5	5	1	1	1	1	1	1
37	5	5	5	5	5	5	5	4	4	4	5	5	5	5	5	5	5	5	5	5	5	5	5	1	1	0	1	1	1
38	5	5	5	5	5	5	5	5	4	4	5	5	5	5	5	5	5	5	5	5	5	5	5	1	1	1	1	1	1
39	5	5	5	5	5	5	4	5	5	5	5	5	5	5	5	5	5	5	5	5	5	5	5	1	1	1	1	1	1
40	5	5	5	5	5	5	5	5	4	5	5	5	4	5	5	5	4	5	5	5	5	5	5	1	1	1	1	1	1
41	5	5	5	5	5	5	4	5	5	5	5	5	5	5	5	5	5	5	5	5	5	5	5	1	1	1	1	1	1
42	5	5	5	5	5	5	5	5	5	5	5	5	5	5	5	5	5	5	5	5	5	5	5	0	1	0	1	0	1
43	5	5	5	5	5	5	5	5	4	5	5	5	5	5	5	5	5	5	5	5	5	5	5	1	1	1	1	1	1
44	5	5	5	5	5	5	5	5	4	5	5	5	5	5	5	5	5	5	5	5	5	5	5	1	1	1	1	1	1
45	5	5	5	5	5	5	5	5	5	5	5	5	5	5	5	5	5	4	5	5	5	5	5	1	1	1	1	1	1
46	5	5	5	5	5	5	4	5	3	4	5	5	5	5	5	5	5	5	5	5	5	5	4	1	1	1	1	1	1
47	5	5	5	5	5	5	5	5	5	5	5	5	5	5	5	5	5	5	5	5	5	5	5	1	1	1	0	1	1
48	5	5	5	5	5	5	5	5	5	5	5	5	5	5	5	5	5	5	5	5	5	5	5	1	1	1	1	1	1
49	5	5	5	5	5	5	5	5	3	5	5	5	5	5	5	5	5	5	5	5	5	5	5	1	1	1	1	1	1
50	5	5	5	5	5	5	5	4	4	5	5	5	5	5	5	5	5	5	5	5	5	5	5	1	1	1	1	1	1
51	5	5	5	5	5	5	5	5	5	5	5	5	5	5	5	5	5	5	5	5	5	5	5	1	1	1	1	1	1
52	4	5	5	5	5	5	5	5	5	5	5	5	5	5	5	5	5	5	5	5	5	5	5	1	1	1	1	1	1
53	5	5	5	5	5	5	5	5	4	5	5	5	5	5	5	5	4	5	5	5	5	5	5	1	1	1	1	1	1
54	5	5	5	5	5	5	5	5	5	5	5	5	5	5	5	5	5	5	5	5	5	5	5	1	1	1	1	1	1
55	5	5	5	5	5	5	5	5	5	5	5	5	5	5	5	5	5	5	5	5	5	5	5	1	1	1	1	1	1
56	5	5	5	5	5	5	5	5	4	5	5	5	5	5	5	5	5	5	5	5	5	5	5	1	1	1	1	1	1
57	5	5	5	5	5	5	5	5	5	5	5	5	5	5	5	5	5	5	5	5	5	4	5	1	1	1	1	1	1
58	5	5	5	5	5	5	5	5	5	5	5	5	5	5	5	5	5	5	5	5	5	5	5	1	1	1	1	1	1
59	5	5	5	5	5	5	5	5	5	5	5	5	5	5	5	5	5	5	5	5	5	5	5	1	1	1	1	1	1
60	5	5	5	5	5	5	5	5	5	5	5	5	5	5	5	5	5	5	5	5	5	5	5	1	1	1	1	1	1
61	5	5	5	5	5	5	5	5	4	4	5	5	5	5	5	5	5	5	5	5	5	5	5	1	1	1	1	1	1
62	5	5	5	5	5	5	4	5	4	4	5	5	5	5	4	5	5	5	5	5	4	5	5	1	1	1	1	1	1
63	5	5	5	5	5	5	5	5	5	5	5	5	5	5	5	5	5	5	5	5	5	5	5	1	1	1	1	1	1
64	5	5	5	5	5	5	5	5	4	5	5	5	5	5	5	5	5	5	5	5	5	5	5	1	1	1	1	1	1
65	5	5	5	5	5	5	5	5	5	5	5	5	5	5	5	5	4	5	5	5	5	5	5	1	1	1	1	1	1
66	5	5	5	5	5	5	5	4	2	5	5	5	5	5	5	5	5	5	5	5	5	5	5	1	1	1	1	1	1
67	5	5	5	5	5	5	4	5	4	5	5	5	5	5	5	5	5	5	5	5	5	5	5	1	1	1	1	1	1
68	5	5	5	5	5	5	5	5	5	5	5	5	5	5	5	5	4	5	5	5	5	5	5	1	1	1	1	1	1
69	5	5	5	5	5	5	5	5	5	5	5	5	5	5	5	5	5	5	5	5	5	5	5	1	1	1	1	1	1
70	5	5	5	5	5	5	5	5	5	5	5	5	5	5	5	5	5	5	5	5	5	5	5	1	1	1	1	1	1
71	5	5	5	5	5	5	5	5	5	5	5	5	5	5	5	5	5	5	5	5	5	5	5	1	1	1	1	1	1
72	4	4	4	4	5	4	4	4	2	5	5	5	5	5	4	5	5	5	5	5	5	5	5	1	1	1	1	1	1
73	5	5	5	5	5	5	4	5	4	5	5	5	5	5	4	5	4	4	5	5	5	5	5	1	1	1	1	1	1
74	5	5	5	5	5	5	5	5	4	5	5	5	5	5	5	5	5	5	5	5	5	5	5	1	1	1	1	1	1
75	5	5	5	5	5	5	5	5	5	5	5	5	5	5	5	5	5	5	5	5	5	5	5	1	1	1	1	1	1
76	5	5	5	5	4	5	5	5	4	5	5	4	5	5	3	5	4	5	5	5	5	5	5	1	1	1	1	1	1
77	5	5	5	5	5	5	5	5	5	5	5	5	5	5	5	5	5	5	4	5	5	5	4	0	1	1	1	1	1
78	5	5	5	5	5	5	3	5	4	5	5	5	5	5	5	4	5	5	5	5	5	5	5	1	1	1	1	1	1
79	5	5	5	5	5	5	5	5	5	5	5	5	5	5	5	5	5	5	5	5	5	5	5	1	1	1	1	1	1
80	5	5	5	5	5	5	5	5	5	4	5	5	5	5	5	5	5	5	5	5	5	5	5	1	1	1	1	1	1
81	5	5	5	5	5	5	5	5	5	5	5	5	5	5	5	5	5	5	5	5	5	5	5	1	1	1	1	1	1
82	5	5	5	5	5	5	5	5	5	5	5	5	5	5	5	5	5	5	5	5	5	5	5	1	1	1	1	1	1
83	5	5	5	5	5	5	5	5	5	5	5	5	5	5	5	5	5	5	5	5	5	5	5	1	1	1	1	1	1
84	5	5	5	5	5	5	5	5	5	5	5	5	5	5	5	5	5	5	5	5	5	5	5	1	1	1	1	1	1
85	5	5	5	5	5	5	5	5	5	5	5	5	5	5	5	5	5	5	5	5	5	5	5	1	1	1	1	1	1
86	5	5	5	5	5	5	5	5	4	5	5	5	5	5	5	5	5	5	5	5	4	5	5	1	1	1	1	1	1
87	5	5	5	5	5	5	5	5	5	5	5	5	5	5	5	5	5	5	5	5	5	5	5	1	1	1	1	1	1
88	5	5	5	5	5	5	5	5	5	5	5	5	5	5	5	5	5	5	5	5	5	5	5	1	1	1	1	1	1
89	5	5	5	5	5	5	5	5	5	5	5	5	5	5	5	5	4	5	5	5	5	5	5	1	1	1	1	1	1
90	3	4	5	4	3	4	5	4	2	4	4	5	4	5	4	3	4	3	4	5	5	4	4	1	1	0	1	1	1
91	5	5	5	5	5	5	5	5	5	5	5	5	5	5	5	5	5	5	5	5	5	5	5	1	1	1	1	1	1
92	5	5	5	5	5	5	5	4	4	5	5	5	5	5	5	5	3	5	5	5	5	5	5	1	1	1	1	1	1
93	5	5	5	5	5	5	5	5	5	5	5	5	5	5	5	5	5	5	5	5	5	4	5	1	1	1	1	1	1
94	5	5	5	5	5	5	5	5	5	5	5	5	5	5	5	5	5	5	5	5	5	5	5	1	1	1	1	1	1
95	5	5	5	5	5	5	5	5	5	5	5	5	5	5	5	5	3	5	5	5	5	5	5	1	1	1	1	1	1
96	5	5	5	5	5	5	5	5	4	5	5	5	5	5	5	5	3	5	5	5	5	5	5	1	1	1	1	1	1
97	5	4	5	5	5	5	5	4	3	5	5	5	4	5	5	5	4	5	5	5	5	5	5	1	1	1	1	1	1
98	5	5	5	5	5	5	5	5	5	5	5	5	5	5	5	5	5	5	5	5	5	5	5	1	1	1	1	1	1
99	5	5	5	5	5	5	5	5	5	5	5	5	5	5	4	5	4	5	5	5	5	5	5	1	1	1	1	1	1
100	5	5	5	5	5	5	5	5	5	5	5	5	5	5	5	5	4	4	5	5	5	5	5	1	1	1	1	1	1
101	5	4	5	5	5	5	5	5	4	5	5	5	5	5	5	5	4	5	5	5	5	4	5	1	1	0	1	1	1
102	5	5	5	5	5	5	5	5	5	5	5	5	5	5	5	5	5	5	5	5	5	5	5	1	1	1	1	1	1
103	5	4	4	5	5	5	5	5	4	4	5	5	5	5	5	5	5	5	5	5	5	4	5	1	1	1	1	1	1
104	5	5	5	5	5	5	5	5	5	5	5	5	5	5	5	5	4	5	5	5	5	5	5	1	1	1	1	1	1
105	5	5	5	5	5	5	5	5	5	5	5	5	5	5	5	5	5	5	5	5	5	5	5	1	1	1	1	1	1
106	5	5	5	5	5	5	5	5	4	4	5	5	5	5	5	5	5	5	5	5	5	5	5	1	1	1	1	1	1
107	5	5	5	5	4	5	5	4	4	5	5	5	5	5	5	5	4	5	5	5	5	5	5	1	1	1	1	1	1
108	5	5	5	5	5	5	5	5	4	5	5	5	5	5	5	5	5	5	5	5	5	5	5	1	1	1	1	1	1
109	4	4	5	5	5	5	4	5	4	5	5	5	5	5	5	5	5	5	5	5	5	5	5	1	1	1	1	1	1
110	5	5	5	5	5	5	4	5	5	5	5	5	5	5	5	5	5	5	5	5	5	5	5	1	1	1	1	1	1
111	5	5	5	5	5	5	5	5	5	5	5	5	5	5	5	5	5	5	5	5	5	5	5	1	1	1	1	1	1
112	5	5	5	5	5	5	5	5	5	5	5	5	5	4	5	5	3	5	5	5	5	5	5	1	1	1	1	1	1
113	5	5	4	5	5	5	5	5	4	5	5	5	5	5	5	5	5	5	5	5	5	4	5	1	1	1	1	1	1
114	5	5	5	5	5	5	5	5	5	5	5	5	5	5	5	5	5	5	5	5	4	5	5	1	1	1	1	1	1
115	5	5	5	5	5	5	5	5	4	5	5	5	5	5	5	5	3	5	5	5	5	5	5	1	1	1	1	1	1

## Sheet: VA ECMO pump failure
record_id	power_failure	temp_vent	temp_vasopr	req_powercord	req_pump	hand_crank	check_battery	check_pwradaptr	clmp_ret_cannula	disc_memb	hand_cranking	unclmp_return	prev_rpm	clr_chnge	pt_vs	clmp_rtrn	dsc_hndcrnk	attch_pump	inc_rpm	assess_air	assess_clot	flow_goal	sgf_goal	call_asstance	time_clmp	time_hndcrnk	time_resumeecmo	equip
1	1	1	1	1	1	1	1	1	0	1	1	0	1	1	1	1	1	1	1	1	1	1	1	1		120	150
2	1	0	0	1	1	1	1	1	1	1	1	1	1	1	1	1	1	1	1	1	1	1	1	1	40	70	80
3	1	1	1	1	1	1	1	1	1	1	1	1	1	1	1	1	1	1	1	1	1	1	1	1	120	200	270
4	1	0	0	1	1	1	1	1	0	1	1	0	1	1	1	1	1	1	1	1	1	1	1	1		110	190
5	1	1	1	1	1	1	1	1	1	1	1	1	0	0	0	1	1	1	1	1	1	1	1	1	16	120	200
6	1	1	1	1	1	1	1	1	1	1	1		1	1	1	1	1	1	1	1	1	1	1	1	20	180	240
7	1	0	0	1	1	1	1	1	0	1	1	0	1	1	1	1	1	1	1	1	1	1	1	0		115	290
8	1	0	0	1	1	1	1	1	0	1	1	0	1	1	1	1	1	1	1	1	1	1	1	0		120	300
9	1	0	0	1	1	1	1	1	1	1	1	1	1	1	1	1	1	1	1	1	1	1	1	0	44	179	300
10	1	1	1	1	1	1	1	1	1	1	1	1	1	1	1	1	1	1	1	1	1	1	1	1	45	215	315
11	1	1	1	1	1	1	1	1		1	1	0	1	1	1	1	1	1	1	1	1	1	1	1		406	480
12	1	0	0	1	1	1	1	1	1	1	1	1	1	1	1	1	1	1	1	1	1	1	1	1	44	244	370
13	1	1	1	1	0	1	1	1	0	1	1	0	1	1	1	0	1	1	1	1	1	1	1	0		70	420
14	1	1	1	1	0	1	1	1	1	1	1	1	1	1	1	0	0	0	0	0	0	0	0	0	30	345
16	1	1		1	1	1	1	1	1	1	1	1	1	0	1	1	1	1	1	1	1	1	1	1	95	308	470
18	1	1	1	1	1	1	1	1	0	1	1	0	1	1	1	0	1	1	1	1	1	1	1	1		175	394
19	1	1	1	1	1	1	1	1	1	1	1	1	1	1	1	1	1	1	1	1	1	1	1	1	115	215	300
20	1	1	1	1	1	1	1	1	1	1	1	1	1	1	1	1	1	1	1	1	1	1	1	1	65	152	215
21	1	1	1	1	1	1	1	1	1	1	1	1	1	1	1	1	1	1	1	1	1	1	1	1	50	182	248
22	1	1	1	1	1	1	1	1	1	1	1	1	1	1	1	1	1	1	1	1	1	1	1	1	70	210	368
23	1	1	1	1	1	1	1	1	1	1	1	1	1	1	1	1	1	1	1	1	1	1	1	1	33	129	210
24	1	1	1	1	0	1	0	0	0	0	1	0	1	1	1	0	0	0	0	0	0	0	0	0	98	580
25	1	1	1	1	1	1	1	1	1	1	1	1	1	1	1	1	1	1	1	1	1	1	1	1	58	170	250
26	1	0	1	1	1	1	1	1	1	1	1	1	1	1	1	1	1	1	1	1	1	1	1	1	19	350	470
27	1	1	1	1	1	1	1	1	1	1	1	1	1	1	1	1	1	1	1	1	1	1	1	1	30	249	360
28	1	1	1	1	1	1	1	1	1	1	1	1	1	1	1	1	1	1	1	1	1	1	1	1	28	358	440
29	1	1	1	1	1	1	1	1	1	1	1	1	1	1	1	1	1	1	1	1	1	1	1	1	35	95	230
30	1	0	1	1	1	1	1	1	1	1	1	1	1	1	1	1	1	1	1	1	1	1	1	1	30	90	220
31	1	1	1	1	1	1	1	1	1	0	0	0	0	0	0	0	0	0	0	0	0	0	0	1	33
32	1	0	0	1	1	1	1	1	0	1	1	0	1	1	1	1	1	1	1	1	1	1	1	1		140	380
33	1	1	1	1	1	1	1	1	1	1	1	1	1	1	1	1	1	1	1	1	1	1	1	1	60	153	330
34	1	1	1	1	1	1	1	1	1	1	1	1	1	1	1	1	1	1	1	1	1	1	1	1	24	103	243
35	1	1	1	1	1	1	1	1	1	1	1	1	1	1	1	1	1	1	1	1	1	1	1	1	20	149	289
36	1	1	1	1	1	1	1	1	1	1	1	1	1	1	1	1	1	1	1	1	1	1	1	1	54	314	434
37	1	1	1	1	1	1	1	1	1	1	1	1	1	1	1	1	1	1	1	1	1	1	1	1	57	140	320
38	1	1	1	1	1	1	1	1	1	1	1	1	1	1	1	1	1	1	1	1	1	1	1	1	30	143	323
39	1	1	1	1	1	1	1	1	0	1	1	1	1	1	1	0	1	1	1	1	1	1	1	1		240	360
40	1	0	0	1	1	1	1	1	0	1	1	1	1	1	1	0	1	1	1	1	1	1	1	1		80	260
41	1	1	1	1	1	1	1	1	0	1	1	1	1	1	1	0	1	1	1	1	1	1	1	1		260	440
42	1	1	1	1	1	1	1	1	1	1	1	1	1	1	1	1	1	1	1	1	1	1	1	1	24	320	470
43	1	1	1	1	1	1	1	1	1	1	1	1	1	1	1	1	1	1	1	1	1	1	1	1	28	140	240
44	1	1	1	1	1	1	0	0	1	1	1	1	1	1	1	1	1	1	1	1	1	1	1	1	29	450
45	1	1	1	1	1	1	1	1	1	1	1	1	1	1	1	1	1	1	1	1	1	1	1	1	41	151	220
46	1	1	1	1	1	1	1	1	1	1	1	1	1	1	1	1	1	1	1	1	1	1	1	1	20	220	300
47	1	1	1	1	1	1	1	1	1	1	1	1	1	1	1	1	1	1	1	1	1	1	1	1	41	185	230
48	1	1	1	1	1	1	1	1	0	1	1	0	1	1	1	1	1	1	1	1	1	1	1	1		120	210
49	1	1	1	1	1	1	1	1	1	1	1	1	1	1	1	1	1	1	1	1	1	1	1	1	27	300	340
50	1	0	0	1	1	1	1	1	1	1	1	1	1	1	1	1	1	1	1	1	1	1	1	1	15	270	310
51	1	1	1	1	1	1	1	1	1	1	1	1	1	1	1	1	1	1	1	1	1	1	1	1	46	120	180
52	1	0	0	1	1	1	1	1	0	1	1	0	1	1	1	1	1	1	1	1	1	1	1	1		219	270
53	1	0	0	1	1	1	1	1	0	1	1	0	1	1	1	1	1	1	1	1	1	1	1	1		60	180
54	1	1	1	1	1	1	1	1	0	1	1	0	1	1	1	1	1	1	1	1	1	1	1	1		80	240
55	1	1	1	1	1	1	1	1	1	1	1	1	1	1	1	1	1	1	1	1	1	1	1	1	40	270	330
56	1	1	1	1	1	1	1	1	1	1	1	1	1	1	1	1	1	1	1	1	1	1	1	1	17	400	480
57	1	1	1	1	1	1	1	1	1	1	1	1	1	1	1	1	1	1	1	1	1	1	1	1	240	345	400
58	1	1	1	1	1	1	1	1	1	1	1	1	1	1	1	1	1	1	1	1	1	1	1	1	170	380	420
59	1	1	1	1	1	1	1	1	1	1	1	1	1	1	1	1	1	1	1	1	1	1	1	1	85	192	240

## Sheet: VV ECMO gas failure
record_id	verb_desat	verb_adeqflow	verb_noclrdiff	emerg_vent	circuit_chk	gas_supply	gas_connector	gas_tubing	tubing_kink	release_kink	tubing_block	aware_o2fail	aware_trnspt	role_clarity	closed_loop	time_recog_kink	time_resume_ecmo	equip
1	0	1	1	1	1	1	1	1	1	1	1	1	0	1	1	320	330
2	1	1	0	1	1	1	1	1	1	1	1	1	1	1	1	38	97
3	1	1	1	0	0	1	1	1	1	1	1	1	1	1	1	23	175
4	1	1	0	1	0	0	0	1	1	1	1	1	0	1	1	455	470
5	1	1	0	1	1	1	1	1	1	1	1	1	1	1	1	58	98
6	1	1	0	0	0	1	0	0	0	0	0	0	0	1	1	200	8
7	1	1	1	1	1	1	1	1	1	1	1	1	1	1		36	64
8	1	1	1	1	1	1	1	1	1	1	1	1	1	1	1	51	86
9	1	0	0	1	1	1	1	1	1	1	1	1	1	1	1	9	14
10	1	1	1	1	1	1	1	1	1	1		1	1	1	1	46	59
11	1	1	1	1	1	1	1	1	1	1	1	1	1	1	1	10	15
12	1	0	1	1	0	0	0	1	1	1	1	1	1	1	1	220	249
13	1	1	1	1	1	1	1	1	1	1	1	1	1	1	1	150	165
15	1	1	0	1	1	1	1	1	1	1	1	1	1	1	1	35	65
18	1	1	1	1	1	1	1	1	1	1	1	1	1	1	1	30	45
19	1	1	1	0	1	1	1	1	1	1	1	1	1	1	1	145	150
20	1	1	1	1	1	1	1	1	1	1	1	1	1	1	1	45	64
21	1	1	1	1	1	1	1	1	1	1	1	1	1	1	1	18	130
22	1	1	1	1	1	1	1	1	1	1	1	1	1	1	1	90	105
23	1	1	1	1	1	1	1	1	1	1	1	1	1	1	1	48	59
24	1	1	1	1	1	1	1	1	1	1	1	1	1	1	1	54	98
25	1	1	1	0	1	1	1	1	1	1	1	1	1	1	1	246	288
26	1	1	1	1	1	1	1	1	1	1	1	1	1	1	1	119	134
27	1	1	1	0	1	1	1	1	1	0	1	1	1	1	1	40	93
28	1	1	1	1	1	1	1	1	1	1	1	1	1	1	1	30	246
29	1	1	1	0	1	1	1	1	1	1	1	1	1	1	1	260	265
30	1	1	1	0	1	1	1	1	1	1	1	1	1	1	1	42	54
31	1	1	1	1	1	1	1	1	1	1	1	1	1	1	1	60	80
32	1	1	1	1	1	1	1	1	1	1	1	1	1	1	1	100	135
33	1	1	1	1	1	1	1	1	1	1	1	1	1	1	1	42	47
34	1	1	1	1	1	1	1	1	1	1	1	1	1	1	1	40	45
35	1	1	1	0	1	1	1	1	1	1	1	1	1	1	1	45	65
36	1	1	1	1	1	1	1	1	1	1	1	1	1	1	1	110	120
37	1	1	1	1	1	1	1	1	1	1	1	1	1	1	1	110	120
38	1	1	1	1	1	1	1	1	1	1	1	1	1	1	1	30	50
39	1	1	1	1	1	1	1	1	1	1	1	1	1	1	1	30	35
40	1	1	1	1	1	1	1	1	1	1	1	1	1	1	1	25	40
41	1	1	1	1	1	1	1	1	1	1	1	1	1	1	1	30	60
42	1	1	1	1	1	1	1	1	1	1	1	1	1	1	1	150	170
43	1	0	1	1	1	1	1	1	1	1	1	1	1	1	1	40	120
44	1	1	1	0	1	1	1	1	1	1	1	1	1	1	1	60	70
45	1	1	1	1	1	1	1	1	1	1	1	1	1	1	1	114	144
46	1	1	1	0	1	1	1	1	1	1	1	1	1	1	1	50	200
47	1	1	1	1	1	1	1	1	1	1	1	1	1	1	1	80	90
48	1	1	1	1	1	1	1	1	1	1	1	1	1	1	1	40	310
49	1	1	1	1	1	1	1	1	1	1	1	1	1	1		60	92
50	1	1	1	0	1	1	1	1	1	1	1	1	1	1	1	100	110
51	1	1	1	1	1	1	1	1	1	1	1	1	1	1	1	40	100
52	1	1	1	1	1	1	1	1	1	1	1	1	1	1	1	90	120
53	1	1	1	1	1	1	1	1	1	1	1	1	1	1	1	110	115
54	1	1	1	1	1	0	1	1	1	1	1	1	1	1	1	440	470
55	1	1	1	1	1	1	1	1	1	1	1	1	1	1	1	140	160
56	1	0	1	1	1	1	1	1	1	1	1	1	1	1	1	38	53
57	1	1	1	1	1	1	1	1	1	1	1	1	1	1	1	215	330
58	1	0	1	1	1	1	1	1	1	1	1	1	1	1	1	94	122
59	1	1	0	0	1	1	1	1	1	1	1	1	1	1	1	52	80
60	1	1	1	1	1	1	1	1	1	1	1	1	1	1	1	345	353
61	1	1	1	0	1	1	1	1	1	1	1	1	1	1	1	45	59
